# Supplementary material for: Chromatin loops associated with active genes and heterochromatin shape rice genome architecture for transcriptional regulation
Source: Nat Commun. 2019 Aug 13;10:3640. doi: 10.1038/s41467-019-11535-9 (PMC6692402; doi:10.1038/s41467-019-11535-9)
Supplement: Supplementary file 3 — Source data [file 41467_2019_11535_MOESM3_ESM.xlsx]

## Sheet: Figure 1e
	Compartment A					Compartment B
	Chr	Start	End	CG methylation		Chr	Start	End	CG methylation
	chr1	0	5000	0.169492		chr1	10000	15000	0.976923
	chr1	5000	10000	0.595238		chr1	15000	20000	0.996633
	chr1	20000	25000	0.597872		chr1	35000	40000	0.98419
	chr1	25000	30000	0.0343915		chr1	60000	65000	0.880808
	chr1	30000	35000	0.474249		chr1	65000	70000	0.99802
	chr1	40000	45000	0.295455		chr1	70000	75000	0.991758
	chr1	45000	50000	0.695853		chr1	75000	80000	0.984615
	chr1	50000	55000	0.0215517		chr1	80000	85000	0.996683
	chr1	55000	60000	0.0157303		chr1	110000	115000	0.983051
	chr1	85000	90000	0.528736		chr1	135000	140000	0.903614
	chr1	90000	95000	0.493213		chr1	185000	190000	0.992823
	chr1	95000	100000	0.147368		chr1	190000	195000	0.19
	chr1	100000	105000	0.29927		chr1	195000	200000	0.657754
	chr1	105000	110000	0.686567		chr1	225000	230000	0.68
	chr1	115000	120000	0.385382		chr1	230000	235000	0.990385
	chr1	120000	125000	0.125683		chr1	235000	240000	1
	chr1	125000	130000	0.459459		chr1	355000	360000	0.628788
	chr1	130000	135000	0.0735294		chr1	420000	425000	0.995984
	chr1	140000	145000	0.121951		chr1	425000	430000	0.964029
	chr1	145000	150000	0.539474		chr1	440000	445000	1
	chr1	150000	155000	0.362416		chr1	570000	575000	0.333333
	chr1	155000	160000	0.342105		chr1	595000	600000	0.520325
	chr1	160000	165000	0.50641		chr1	600000	605000	0.172414
	chr1	165000	170000	0.0900322		chr1	605000	610000	0.262295
	chr1	170000	175000	0.754098		chr1	610000	615000	0.954545
	chr1	175000	180000	0.236324		chr1	615000	620000	0.988636
	chr1	180000	185000	0.371257		chr1	620000	625000	0.907895
	chr1	200000	205000	0.75969		chr1	625000	630000	0.833333
	chr1	205000	210000	0.386139		chr1	650000	655000	0.886364
	chr1	210000	215000	0.833333		chr1	660000	665000	1
	chr1	215000	220000	0.931034		chr1	665000	670000	0.923623
	chr1	220000	225000	0.0651466		chr1	680000	685000	0.995316
	chr1	240000	245000	0.251282		chr1	685000	690000	0.986111
	chr1	245000	250000	0.758294		chr1	690000	695000	0.444444
	chr1	250000	255000	0.424419		chr1	695000	700000	0.794872
	chr1	255000	260000	0.172662		chr1	705000	710000	0.995327
	chr1	260000	265000	0.118519		chr1	710000	715000	0.8125
	chr1	265000	270000	0.809645		chr1	715000	720000	0.979167
	chr1	270000	275000	0.302469		chr1	720000	725000	0.585366
	chr1	275000	280000	0.384106		chr1	725000	730000	0.991045
	chr1	280000	285000	0.0130208		chr1	760000	765000	0.809955
	chr1	285000	290000	0.225		chr1	860000	865000	0.973118
	chr1	290000	295000	0.975		chr1	910000	915000	1
	chr1	295000	300000	0.733333		chr1	915000	920000	0.668421
	chr1	300000	305000	0.921875		chr1	925000	930000	0.20122
	chr1	305000	310000	1		chr1	930000	935000	0.422222
	chr1	310000	315000	0.979592		chr1	935000	940000	1
	chr1	315000	320000	0.968254		chr1	940000	945000	0.992063
	chr1	320000	325000	0.212389		chr1	945000	950000	0.992248
	chr1	325000	330000	0.361905		chr1	950000	955000	0.986188
	chr1	330000	335000	0.325203		chr1	955000	960000	0.996154
	chr1	335000	340000	0.233503		chr1	960000	965000	0.863469
	chr1	340000	345000	0.169811		chr1	1065000	1070000	0.94274
	chr1	345000	350000	0.182741		chr1	1080000	1085000	0.929577
	chr1	350000	355000	0.488235		chr1	1090000	1095000	0.822938
	chr1	360000	365000	0.025		chr1	1095000	1100000	1
	chr1	365000	370000	0.251429		chr1	1100000	1105000	0.966759
	chr1	370000	375000	0.359606		chr1	1105000	1110000	0.543478
	chr1	375000	380000	0.513699		chr1	1110000	1115000	0.765714
	chr1	380000	385000	0.652778		chr1	1115000	1120000	0.483221
	chr1	385000	390000	0.389313		chr1	1120000	1125000	0.384328
	chr1	390000	395000	0.622302		chr1	1125000	1130000	0.921127
	chr1	395000	400000	0.914286		chr1	1130000	1135000	0.265403
	chr1	400000	405000	0.330435		chr1	1135000	1140000	0.5
	chr1	405000	410000	0.124402		chr1	1140000	1145000	0.453704
	chr1	410000	415000	0.732258		chr1	1150000	1155000	0.0365297
	chr1	415000	420000	0.639485		chr1	1175000	1180000	0.159269
	chr1	430000	435000	0.19403		chr1	1180000	1185000	0.369004
	chr1	435000	440000	0.0323529		chr1	1190000	1195000	0.799342
	chr1	445000	450000	0.478		chr1	1195000	1200000	0.541118
	chr1	450000	455000	0.278947		chr1	1200000	1205000	0.286275
	chr1	455000	460000	0.413043		chr1	1205000	1210000	0.698885
	chr1	460000	465000	0.255981		chr1	1210000	1215000	0.996377
	chr1	465000	470000	0.157534		chr1	1215000	1220000	0.490196
	chr1	470000	475000	0.932773		chr1	1265000	1270000	0.24575
	chr1	475000	480000	0.0632911		chr1	1270000	1275000	0.151961
	chr1	480000	485000	0.178571		chr1	1275000	1280000	0.984
	chr1	485000	490000	0.573864		chr1	1280000	1285000	0.987654
	chr1	490000	495000	0.00408163		chr1	1285000	1290000	1
	chr1	495000	500000	0.05919		chr1	1290000	1295000	0.964103
	chr1	500000	505000	0.552448		chr1	1295000	1300000	0.991632
	chr1	505000	510000	0.27234		chr1	1300000	1305000	0.977778
	chr1	510000	515000	0.137931		chr1	1305000	1310000	0.138686
	chr1	515000	520000	0.216763		chr1	1315000	1320000	0.131188
	chr1	520000	525000	0.232955		chr1	1320000	1325000	0.0393013
	chr1	525000	530000	0.111111		chr1	1350000	1355000	0.628399
	chr1	530000	535000	0.0858209		chr1	1365000	1370000	0.63522
	chr1	535000	540000	0.0348624		chr1	1375000	1380000	0.580645
	chr1	540000	545000	0.357143		chr1	1380000	1385000	0.0222222
	chr1	545000	550000	0.0171233		chr1	1415000	1420000	0.630952
	chr1	550000	555000	0.27027		chr1	1430000	1435000	0.579926
	chr1	555000	560000	0.148305		chr1	1435000	1440000	0.925831
	chr1	560000	565000	0.400901		chr1	1445000	1450000	0.847059
	chr1	565000	570000	0.220339		chr1	1450000	1455000	0.653179
	chr1	575000	580000	0.707143		chr1	1620000	1625000	0.908228
	chr1	580000	585000	0.310541		chr1	1625000	1630000	0.985507
	chr1	585000	590000	0.613636		chr1	1630000	1635000	1
	chr1	590000	595000	0.131455		chr1	1635000	1640000	0.972727
	chr1	630000	635000	0.4		chr1	1640000	1645000	0.978723
	chr1	635000	640000	0.21256		chr1	1645000	1650000	0.952703
	chr1	640000	645000	0.307692		chr1	1650000	1655000	0.691244
	chr1	645000	650000	0.137931		chr1	1700000	1705000	0.983193
	chr1	655000	660000	0.149367		chr1	1705000	1710000	0.994429
	chr1	670000	675000	0.174888		chr1	1710000	1715000	0.238889
	chr1	675000	680000	0.783333		chr1	1770000	1775000	0.87037
	chr1	700000	705000	0.396341		chr1	1775000	1780000	0.492857
	chr1	730000	735000	0.773585		chr1	1825000	1830000	0.287081
	chr1	735000	740000	0.475248		chr1	1830000	1835000	0.988372
	chr1	740000	745000	0.0286885		chr1	1850000	1855000	0.647059
	chr1	745000	750000	0.271186		chr1	1865000	1870000	0.323741
	chr1	750000	755000	0		chr1	1880000	1885000	0.625
	chr1	755000	760000	0.458453		chr1	1885000	1890000	0.992233
	chr1	765000	770000	0.586331		chr1	1890000	1895000	0.993019
	chr1	770000	775000	0.373832		chr1	1895000	1900000	1
	chr1	775000	780000	0.323383		chr1	1900000	1905000	0.974359
	chr1	780000	785000	0.39645		chr1	1905000	1910000	1
	chr1	785000	790000	0.181467		chr1	1910000	1915000	0.979592
	chr1	790000	795000	0.557447		chr1	1915000	1920000	1
	chr1	795000	800000	0.15		chr1	1920000	1925000	0.988506
	chr1	800000	805000	0.142157		chr1	2040000	2045000	0.5
	chr1	805000	810000	0.0729167		chr1	2050000	2055000	0.908629
	chr1	810000	815000	0.0853659		chr1	2115000	2120000	0.894895
	chr1	815000	820000	0.88		chr1	2180000	2185000	0.857143
	chr1	820000	825000	0.473214		chr1	2185000	2190000	0.97479
	chr1	825000	830000	0.258242		chr1	2190000	2195000	0
	chr1	830000	835000	0.282209		chr1	2195000	2200000	0.255319
	chr1	835000	840000	0.619048		chr1	2205000	2210000	0.27957
	chr1	840000	845000	0.336207		chr1	2210000	2215000	0.611765
	chr1	845000	850000	0.37069		chr1	2215000	2220000	0.39645
	chr1	850000	855000	0		chr1	2245000	2250000	1
	chr1	855000	860000	0.405229		chr1	2250000	2255000	0.156627
	chr1	865000	870000	0.226027		chr1	2395000	2400000	0.777778
	chr1	870000	875000	0		chr1	2490000	2495000	0.370079
	chr1	875000	880000	0.0238095		chr1	2495000	2500000	0.993769
	chr1	880000	885000	0.0844749		chr1	2510000	2515000	0.658333
	chr1	885000	890000	0		chr1	2515000	2520000	0.545802
	chr1	890000	895000	0.11413		chr1	2520000	2525000	0.2875
	chr1	895000	900000	0.0163599		chr1	2525000	2530000	1
	chr1	900000	905000	0.229167		chr1	2530000	2535000	1
	chr1	905000	910000	0.44		chr1	2535000	2540000	0.971429
	chr1	920000	925000	0.471311		chr1	2540000	2545000	0.992958
	chr1	965000	970000	0.898551		chr1	2545000	2550000	0.473118
	chr1	970000	975000	0.946667		chr1	2595000	2600000	0.121622
	chr1	975000	980000	0.197279		chr1	2725000	2730000	0.97
	chr1	980000	985000	0.562016		chr1	2775000	2780000	0.126953
	chr1	985000	990000	0.139194		chr1	2790000	2795000	0.970944
	chr1	990000	995000	0.16309		chr1	2795000	2800000	1
	chr1	995000	1000000	0.946429		chr1	2800000	2805000	0.9967
	chr1	1000000	1005000	0.0104987		chr1	2805000	2810000	0.49004
	chr1	1005000	1010000	0.181818		chr1	2810000	2815000	0.156593
	chr1	1010000	1015000	0.197802		chr1	2900000	2905000	0.358362
	chr1	1015000	1020000	0.640625		chr1	2910000	2915000	0.0415335
	chr1	1020000	1025000	0.242647		chr1	2915000	2920000	0.110204
	chr1	1025000	1030000	0.129973		chr1	2920000	2925000	0.842697
	chr1	1030000	1035000	0.36875		chr1	2925000	2930000	0.990066
	chr1	1035000	1040000	0.0258621		chr1	2930000	2935000	0.990847
	chr1	1040000	1045000	0.359375		chr1	2935000	2940000	0.991031
	chr1	1045000	1050000	0.172249		chr1	2945000	2950000	0.868817
	chr1	1050000	1055000	0.0430839		chr1	2950000	2955000	0.974619
	chr1	1055000	1060000	0.493421		chr1	2955000	2960000	0.996324
	chr1	1060000	1065000	0.026087		chr1	2960000	2965000	0.682403
	chr1	1070000	1075000	0.14975		chr1	3005000	3010000	0.903743
	chr1	1075000	1080000	0.251765		chr1	3030000	3035000	0.273256
	chr1	1085000	1090000	0.243007		chr1	3040000	3045000	0.67285
	chr1	1145000	1150000	0.635593		chr1	3045000	3050000	0.635171
	chr1	1155000	1160000	0.0558252		chr1	3055000	3060000	0.664706
	chr1	1160000	1165000	0.0780591		chr1	3060000	3065000	0.531915
	chr1	1165000	1170000	0.0742574		chr1	3065000	3070000	0.725962
	chr1	1170000	1175000	0.516355		chr1	3085000	3090000	0.853047
	chr1	1185000	1190000	0.0636943		chr1	3095000	3100000	0.914667
	chr1	1220000	1225000	0.281633		chr1	3100000	3105000	0.866873
	chr1	1225000	1230000	0.0451128		chr1	3105000	3110000	0.924138
	chr1	1230000	1235000	0.24359		chr1	3115000	3120000	0.794486
	chr1	1235000	1240000	0.148014		chr1	3170000	3175000	0.650246
	chr1	1240000	1245000	0.608696		chr1	3340000	3345000	0.94958
	chr1	1245000	1250000	0.582822		chr1	3345000	3350000	0.532423
	chr1	1250000	1255000	0.23622		chr1	3390000	3395000	0.886994
	chr1	1255000	1260000	0.0181452		chr1	3395000	3400000	0.572687
	chr1	1260000	1265000	0.585799		chr1	3405000	3410000	0.743697
	chr1	1310000	1315000	0.0158479		chr1	3410000	3415000	0.97654
	chr1	1325000	1330000	0.379032		chr1	3565000	3570000	0.982143
	chr1	1330000	1335000	0.0477454		chr1	3570000	3575000	0.427184
	chr1	1335000	1340000	0.0140406		chr1	3575000	3580000	0.987013
	chr1	1340000	1345000	0.0443213		chr1	3580000	3585000	1
	chr1	1345000	1350000	0.549451		chr1	3585000	3590000	0.983333
	chr1	1355000	1360000	0.109756		chr1	3590000	3595000	1
	chr1	1360000	1365000	0.142857		chr1	3595000	3600000	0.813853
	chr1	1370000	1375000	0.046875		chr1	3605000	3610000	0.814696
	chr1	1385000	1390000	0.0165975		chr1	3610000	3615000	0.762557
	chr1	1390000	1395000	0.0804954		chr1	3705000	3710000	0.862705
	chr1	1395000	1400000	0.156863		chr1	3710000	3715000	0.679775
	chr1	1400000	1405000	0.397436		chr1	3770000	3775000	0.00773994
	chr1	1405000	1410000	0.545833		chr1	3780000	3785000	0.906977
	chr1	1410000	1415000	0.387387		chr1	3830000	3835000	0.770588
	chr1	1420000	1425000	0.193182		chr1	3835000	3840000	0.878173
	chr1	1425000	1430000	0.214765		chr1	3995000	4000000	0.333333
	chr1	1440000	1445000	0.00775194		chr1	4000000	4005000	0.625
	chr1	1455000	1460000	0.0365535		chr1	4005000	4010000	0.30303
	chr1	1460000	1465000	0.4		chr1	4095000	4100000	0.923372
	chr1	1465000	1470000	0.625571		chr1	4100000	4105000	0.618321
	chr1	1470000	1475000	0.13		chr1	4165000	4170000	0.931373
	chr1	1475000	1480000	0.0365854		chr1	4330000	4335000	1
	chr1	1480000	1485000	0.284211		chr1	4335000	4340000	0.992806
	chr1	1485000	1490000	0.015873		chr1	4340000	4345000	0.831579
	chr1	1490000	1495000	0.164286		chr1	4520000	4525000	0.9625
	chr1	1495000	1500000	0.148867		chr1	4525000	4530000	0.997904
	chr1	1500000	1505000	0.0763501		chr1	4645000	4650000	0.710526
	chr1	1505000	1510000	0.0713073		chr1	4650000	4655000	0.75
	chr1	1510000	1515000	0.177979		chr1	4655000	4660000	0
	chr1	1515000	1520000	0.12945		chr1	4660000	4665000	0.984568
	chr1	1520000	1525000	0.627451		chr1	4665000	4670000	0.987616
	chr1	1525000	1530000	0.41806		chr1	4670000	4675000	0.988462
	chr1	1530000	1535000	0.554455		chr1	4690000	4695000	0.0464135
	chr1	1535000	1540000	0.249147		chr1	4700000	4705000	0.310345
	chr1	1540000	1545000	0.222453		chr1	4730000	4735000	0.873563
	chr1	1545000	1550000	0.0191638		chr1	4790000	4795000	0.921569
	chr1	1550000	1555000	0.0361664		chr1	4880000	4885000	0.983607
	chr1	1555000	1560000	0.268182		chr1	4885000	4890000	1
	chr1	1560000	1565000	0.0969163		chr1	4900000	4905000	0.790164
	chr1	1565000	1570000	0.25974		chr1	4960000	4965000	0.549145
	chr1	1570000	1575000	0.013289		chr1	4970000	4975000	0.990476
	chr1	1575000	1580000	0.0207254		chr1	4975000	4980000	0.979545
	chr1	1580000	1585000	0.0154185		chr1	4980000	4985000	0.694656
	chr1	1585000	1590000	0.348837		chr1	5010000	5015000	0.612335
	chr1	1590000	1595000	0.269767		chr1	5030000	5035000	0.960854
	chr1	1595000	1600000	0.307692		chr1	5035000	5040000	0.857759
	chr1	1600000	1605000	0.0401003		chr1	5045000	5050000	0.534247
	chr1	1605000	1610000	0.0379747		chr1	5075000	5080000	0.220126
	chr1	1610000	1615000	0.814815		chr1	5080000	5085000	0.191919
	chr1	1615000	1620000	0.545113		chr1	5175000	5180000	0.660194
	chr1	1655000	1660000	0.474041		chr1	5220000	5225000	0.120313
	chr1	1660000	1665000	0.0256724		chr1	5280000	5285000	0.401554
	chr1	1665000	1670000	0.176991		chr1	5290000	5295000	0.199203
	chr1	1670000	1675000	0.135593		chr1	5295000	5300000	0.408815
	chr1	1675000	1680000	0.15534		chr1	5305000	5310000	0.856908
	chr1	1680000	1685000	0.347222		chr1	5365000	5370000	0.939286
	chr1	1685000	1690000	0.446429		chr1	5370000	5375000	0.868217
	chr1	1690000	1695000	0.0666667		chr1	5405000	5410000	0.986056
	chr1	1695000	1700000	0.144086		chr1	5440000	5445000	0.805556
	chr1	1715000	1720000	0.165		chr1	5485000	5490000	0.301887
	chr1	1720000	1725000	0.142222		chr1	5490000	5495000	0.745098
	chr1	1725000	1730000	0.26257		chr1	5495000	5500000	0.142857
	chr1	1730000	1735000	0		chr1	5500000	5505000	0.505155
	chr1	1735000	1740000	0.0304976		chr1	5525000	5530000	0.271429
	chr1	1740000	1745000	0.177165		chr1	5570000	5575000	0.37931
	chr1	1745000	1750000	0.185315		chr1	5575000	5580000	0.813559
	chr1	1750000	1755000	0.00157978		chr1	5580000	5585000	0.287469
	chr1	1755000	1760000	0.580858		chr1	5585000	5590000	0.695122
	chr1	1760000	1765000	0.025974		chr1	5590000	5595000	0.111111
	chr1	1765000	1770000	0.300429		chr1	5595000	5600000	0.0743034
	chr1	1780000	1785000	0.0027027		chr1	5625000	5630000	0.927419
	chr1	1785000	1790000	0.0608466		chr1	5630000	5635000	0.370968
	chr1	1790000	1795000	0		chr1	5635000	5640000	0.205279
	chr1	1795000	1800000	0.0273224		chr1	5650000	5655000	0.5125
	chr1	1800000	1805000	0.289753		chr1	5655000	5660000	0.0654206
	chr1	1805000	1810000	0.0207156		chr1	5715000	5720000	0.907407
	chr1	1810000	1815000	0.242075		chr1	5720000	5725000	0.935223
	chr1	1815000	1820000	0.269231		chr1	5730000	5735000	0.542553
	chr1	1820000	1825000	0.226006		chr1	5735000	5740000	0.874101
	chr1	1835000	1840000	0.0517241		chr1	5745000	5750000	0.404669
	chr1	1840000	1845000	0.100478		chr1	5750000	5755000	0.969231
	chr1	1845000	1850000	0.063745		chr1	5755000	5760000	0.688172
	chr1	1855000	1860000	0.357143		chr1	5760000	5765000	0.601399
	chr1	1860000	1865000	0.182099		chr1	5765000	5770000	0.124113
	chr1	1870000	1875000	0.330579		chr1	5770000	5775000	0.453297
	chr1	1875000	1880000	0.0258303		chr1	5775000	5780000	0.879581
	chr1	1925000	1930000	0.163978		chr1	5780000	5785000	0.784553
	chr1	1930000	1935000	0.572052		chr1	5785000	5790000	0.362595
	chr1	1935000	1940000	0.268882		chr1	5790000	5795000	0.97619
	chr1	1940000	1945000	0.572		chr1	5795000	5800000	0.0314465
	chr1	1945000	1950000	0.0404762		chr1	5805000	5810000	0.374486
	chr1	1950000	1955000	0		chr1	5810000	5815000	0.560241
	chr1	1955000	1960000	0.103679		chr1	5830000	5835000	0.0199005
	chr1	1960000	1965000	0.257692		chr1	5835000	5840000	0.512953
	chr1	1965000	1970000	0.044		chr1	5840000	5845000	0.968085
	chr1	1970000	1975000	0.014881		chr1	5845000	5850000	0.985714
	chr1	1975000	1980000	0.0906593		chr1	5850000	5855000	1
	chr1	1980000	1985000	0.564912		chr1	5855000	5860000	0
	chr1	1985000	1990000	0.0253968		chr1	5860000	5865000	0
	chr1	1990000	1995000	0.0414201		chr1	5865000	5870000	0.981818
	chr1	1995000	2000000	0.126074		chr1	5870000	5875000	1
	chr1	2000000	2005000	0.465672		chr1	5875000	5880000	0
	chr1	2005000	2010000	0.359494		chr1	5880000	5885000	0.99375
	chr1	2010000	2015000	0.112903		chr1	5885000	5890000	1
	chr1	2015000	2020000	0.109489		chr1	5890000	5895000	0.975
	chr1	2020000	2025000	0.0629213		chr1	5895000	5900000	1
	chr1	2025000	2030000	0.0841121		chr1	5900000	5905000	0.985714
	chr1	2030000	2035000	0.288703		chr1	5905000	5910000	0.960784
	chr1	2035000	2040000	0.75641		chr1	5910000	5915000	0.970803
	chr1	2045000	2050000	0.303571		chr1	5915000	5920000	0.994638
	chr1	2055000	2060000	0.0829016		chr1	5920000	5925000	0.987903
	chr1	2060000	2065000	0.878788		chr1	5925000	5930000	0.977401
	chr1	2065000	2070000	0.612903		chr1	5930000	5935000	0.972973
	chr1	2070000	2075000	0.522901		chr1	5935000	5940000	0.997403
	chr1	2075000	2080000	0.33121		chr1	5940000	5945000	0.949458
	chr1	2080000	2085000	0.0215054		chr1	5955000	5960000	0.978852
	chr1	2085000	2090000	0.0514706		chr1	5960000	5965000	0.976852
	chr1	2090000	2095000	0.326316		chr1	6015000	6020000	0.768786
	chr1	2095000	2100000	0.254386		chr1	6020000	6025000	0.75
	chr1	2100000	2105000	0.222222		chr1	6025000	6030000	0.991736
	chr1	2105000	2110000	0.231618		chr1	6030000	6035000	0.96988
	chr1	2110000	2115000	0.127072		chr1	6060000	6065000	0.981481
	chr1	2120000	2125000	0.648649		chr1	6065000	6070000	1
	chr1	2125000	2130000	0.191617		chr1	6100000	6105000	0.135135
	chr1	2130000	2135000	0.54902		chr1	6155000	6160000	0.944444
	chr1	2135000	2140000	0.116959		chr1	6220000	6225000	0.638989
	chr1	2140000	2145000	0.0716332		chr1	6255000	6260000	0.995614
	chr1	2145000	2150000	0.758621		chr1	6260000	6265000	0.905085
	chr1	2150000	2155000	0.123288		chr1	6380000	6385000	0.241071
	chr1	2155000	2160000	0.117647		chr1	6385000	6390000	0.937853
	chr1	2160000	2165000	0.407692		chr1	6445000	6450000	0.448225
	chr1	2165000	2170000	0.0637255		chr1	6460000	6465000	0.823529
	chr1	2170000	2175000	0.268519		chr1	6505000	6510000	0.246696
	chr1	2175000	2180000	0		chr1	6510000	6515000	0.769231
	chr1	2200000	2205000	0.277372		chr1	6515000	6520000	0.459677
	chr1	2220000	2225000	0.353774		chr1	6520000	6525000	0.393939
	chr1	2225000	2230000	0.201493		chr1	6535000	6540000	0.873333
	chr1	2230000	2235000	0.254237		chr1	6575000	6580000	0.970874
	chr1	2235000	2240000	0.0720461		chr1	6600000	6605000	0.713483
	chr1	2240000	2245000	0.390023		chr1	6620000	6625000	0.610619
	chr1	2255000	2260000	0.162437		chr1	6625000	6630000	1
	chr1	2260000	2265000	0.126437		chr1	6740000	6745000	0.504202
	chr1	2265000	2270000	0.0276498		chr1	6750000	6755000	0.347458
	chr1	2270000	2275000	0.0243902		chr1	6815000	6820000	0.844622
	chr1	2275000	2280000	0.773585		chr1	6870000	6875000	0.391892
	chr1	2280000	2285000	0.448071		chr1	6935000	6940000	1
	chr1	2285000	2290000	0.0983607		chr1	6940000	6945000	0.61086
	chr1	2290000	2295000	0.254237		chr1	6945000	6950000	0.994652
	chr1	2295000	2300000	0.0941176		chr1	6950000	6955000	0.996495
	chr1	2300000	2305000	0.684211		chr1	6955000	6960000	0.970711
	chr1	2305000	2310000	0.234637		chr1	6960000	6965000	0.5
	chr1	2310000	2315000	0.757322		chr1	7085000	7090000	0.986667
	chr1	2315000	2320000	0.343096		chr1	7205000	7210000	0.516224
	chr1	2320000	2325000	0.15566		chr1	7215000	7220000	1
	chr1	2325000	2330000	0.287926		chr1	7220000	7225000	1
	chr1	2330000	2335000	0.0791667		chr1	7230000	7235000	0.988987
	chr1	2335000	2340000	0.286667		chr1	7235000	7240000	0.997613
	chr1	2340000	2345000	0.380503		chr1	7240000	7245000	0.995893
	chr1	2345000	2350000	0.457692		chr1	7245000	7250000	0.999008
	chr1	2350000	2355000	0.539889		chr1	7345000	7350000	0.367876
	chr1	2355000	2360000	0.380952		chr1	7350000	7355000	0.71659
	chr1	2360000	2365000	0.322835		chr1	7375000	7380000	0.964143
	chr1	2365000	2370000	0.0730159		chr1	7470000	7475000	0.989474
	chr1	2370000	2375000	0.181572		chr1	7475000	7480000	0.994819
	chr1	2375000	2380000	0.56701		chr1	7480000	7485000	0.8929
	chr1	2380000	2385000	0.128395		chr1	7535000	7540000	0.898551
	chr1	2385000	2390000	0.861827		chr1	7545000	7550000	0.548387
	chr1	2390000	2395000	0.316667		chr1	7550000	7555000	0.985112
	chr1	2400000	2405000	0.100457		chr1	7555000	7560000	0.984615
	chr1	2405000	2410000	0.0777027		chr1	7560000	7565000	0.842342
	chr1	2410000	2415000	0.0833333		chr1	7565000	7570000	0.0192982
	chr1	2415000	2420000	0.341317		chr1	7575000	7580000	0.178138
	chr1	2420000	2425000	0.855769		chr1	7580000	7585000	0.349398
	chr1	2425000	2430000	0.326019		chr1	7585000	7590000	0.924188
	chr1	2430000	2435000	0.00362319		chr1	7590000	7595000	1
	chr1	2435000	2440000	0.276596		chr1	7595000	7600000	0.597536
	chr1	2440000	2445000	0.275556		chr1	7600000	7605000	0.997955
	chr1	2445000	2450000	0.959596		chr1	7605000	7610000	0.97351
	chr1	2450000	2455000	0.986667		chr1	7610000	7615000	0.986207
	chr1	2455000	2460000	0.290909		chr1	7615000	7620000	0.0253456
	chr1	2460000	2465000	0.880952		chr1	7630000	7635000	0
	chr1	2465000	2470000	0.707182		chr1	7635000	7640000	0.242958
	chr1	2470000	2475000	0.829932		chr1	7695000	7700000	0.99375
	chr1	2475000	2480000	0.88843		chr1	7700000	7705000	0.986395
	chr1	2480000	2485000	0.491071		chr1	7715000	7720000	0.986667
	chr1	2485000	2490000	0.1375		chr1	7735000	7740000	0.108434
	chr1	2500000	2505000	0.631579		chr1	7755000	7760000	0.552113
	chr1	2505000	2510000	0.806122		chr1	7760000	7765000	0.811159
	chr1	2550000	2555000	0.183673		chr1	7815000	7820000	0.915433
	chr1	2555000	2560000	0.106838		chr1	7830000	7835000	0.983871
	chr1	2560000	2565000	0.181818		chr1	7840000	7845000	0.271978
	chr1	2565000	2570000	0.138462		chr1	7845000	7850000	0.979592
	chr1	2570000	2575000	0.14		chr1	7850000	7855000	0.993464
	chr1	2575000	2580000	0.288732		chr1	7855000	7860000	0.894977
	chr1	2580000	2585000	0.116279		chr1	8050000	8055000	0.77327
	chr1	2585000	2590000	0.108696		chr1	8090000	8095000	1
	chr1	2590000	2595000	0.215116		chr1	8110000	8115000	0.994197
	chr1	2600000	2605000	0.37799		chr1	8115000	8120000	0.990769
	chr1	2605000	2610000	0.508621		chr1	8150000	8155000	0.524272
	chr1	2610000	2615000	0.536986		chr1	8200000	8205000	1
	chr1	2615000	2620000	0.537428		chr1	8205000	8210000	0.982833
	chr1	2620000	2625000	0.131387		chr1	8210000	8215000	0.97561
	chr1	2625000	2630000	0.481982		chr1	8215000	8220000	0.987952
	chr1	2630000	2635000	0.352941		chr1	8220000	8225000	0.983193
	chr1	2635000	2640000	0.109541		chr1	8230000	8235000	0.815217
	chr1	2640000	2645000	0.0151745		chr1	8235000	8240000	0.988152
	chr1	2645000	2650000	0.0483871		chr1	8240000	8245000	1
	chr1	2650000	2655000	0.0932642		chr1	8245000	8250000	0.984127
	chr1	2655000	2660000	0.265306		chr1	8370000	8375000	1
	chr1	2660000	2665000	0.0691244		chr1	8410000	8415000	0.158019
	chr1	2665000	2670000	0.0760456		chr1	8415000	8420000	0.993711
	chr1	2670000	2675000	0.079023		chr1	8420000	8425000	0.981917
	chr1	2675000	2680000	0		chr1	8425000	8430000	0.796992
	chr1	2680000	2685000	0.180662		chr1	8430000	8435000	0.194192
	chr1	2685000	2690000	0.102041		chr1	8435000	8440000	1
	chr1	2690000	2695000	0.978836		chr1	8440000	8445000	0.762712
	chr1	2695000	2700000	0.254237		chr1	8455000	8460000	0.85461
	chr1	2700000	2705000	0.324742		chr1	8460000	8465000	0.99434
	chr1	2705000	2710000	0.365517		chr1	8465000	8470000	0.985866
	chr1	2710000	2715000	0.0366197		chr1	8470000	8475000	0.736559
	chr1	2715000	2720000	0.398907		chr1	8530000	8535000	0.962406
	chr1	2720000	2725000	0.557576		chr1	8535000	8540000	1
	chr1	2730000	2735000	0.846154		chr1	8565000	8570000	0.668224
	chr1	2735000	2740000	0.482906		chr1	8570000	8575000	0.439306
	chr1	2740000	2745000	0.143939		chr1	8575000	8580000	0.697248
	chr1	2745000	2750000	0.985714		chr1	8625000	8630000	0.909091
	chr1	2750000	2755000	0.53125		chr1	8690000	8695000	1
	chr1	2755000	2760000	0.1		chr1	8720000	8725000	0.99359
	chr1	2760000	2765000	0.0860215		chr1	8725000	8730000	0.8125
	chr1	2765000	2770000	0.0146252		chr1	8750000	8755000	0.9375
	chr1	2770000	2775000	0.18254		chr1	8810000	8815000	1
	chr1	2780000	2785000	0.37247		chr1	8815000	8820000	0.856031
	chr1	2785000	2790000	0.0532544		chr1	8880000	8885000	0.524116
	chr1	2815000	2820000	0.0866426		chr1	8945000	8950000	0.729304
	chr1	2820000	2825000	0.0273752		chr1	8950000	8955000	0.990196
	chr1	2825000	2830000	0.608696		chr1	8955000	8960000	0.998603
	chr1	2830000	2835000	0.892857		chr1	8960000	8965000	0.998423
	chr1	2835000	2840000	0.520661		chr1	8995000	9000000	0.31831
	chr1	2840000	2845000	0.039801		chr1	9000000	9005000	0.578755
	chr1	2845000	2850000	0.142045		chr1	9005000	9010000	0.99115
	chr1	2850000	2855000	0.0102828		chr1	9010000	9015000	0.975155
	chr1	2855000	2860000	0.0438247		chr1	9015000	9020000	0.979339
	chr1	2860000	2865000	0.0675676		chr1	9020000	9025000	0.65
	chr1	2865000	2870000	0.0395778		chr1	9050000	9055000	0.77709
	chr1	2870000	2875000	0		chr1	9055000	9060000	0.827586
	chr1	2875000	2880000	0.00426136		chr1	9085000	9090000	0.979592
	chr1	2880000	2885000	0.164773		chr1	9100000	9105000	1
	chr1	2885000	2890000	0.248731		chr1	9105000	9110000	0.296053
	chr1	2890000	2895000	0.0932945		chr1	9120000	9125000	0.114754
	chr1	2895000	2900000	0.266423		chr1	9125000	9130000	0.40795
	chr1	2905000	2910000	0.236301		chr1	9130000	9135000	0.991597
	chr1	2940000	2945000	0.37386		chr1	9135000	9140000	0.992958
	chr1	2965000	2970000	0.112903		chr1	9140000	9145000	1
	chr1	2970000	2975000	0.179949		chr1	9145000	9150000	0.973822
	chr1	2975000	2980000	0.490281		chr1	9150000	9155000	1
	chr1	2980000	2985000	0.0656716		chr1	9160000	9165000	0.292453
	chr1	2985000	2990000	0.208122		chr1	9165000	9170000	0.813433
	chr1	2990000	2995000	0.361905		chr1	9170000	9175000	0.426901
	chr1	2995000	3000000	0.183288		chr1	9185000	9190000	0.168
	chr1	3000000	3005000	0.0210526		chr1	9190000	9195000	0.71831
	chr1	3010000	3015000	0.237942		chr1	9200000	9205000	0.568807
	chr1	3015000	3020000	0.534351		chr1	9205000	9210000	0.990566
	chr1	3020000	3025000	0.443662		chr1	9220000	9225000	0.42623
	chr1	3025000	3030000	0.168605		chr1	9225000	9230000	0.998066
	chr1	3035000	3040000	0.572289		chr1	9270000	9275000	0.986111
	chr1	3050000	3055000	0.0755556		chr1	9275000	9280000	1
	chr1	3070000	3075000	0.0776119		chr1	9300000	9305000	0.111111
	chr1	3075000	3080000	0.420935		chr1	9305000	9310000	1
	chr1	3080000	3085000	0.385027		chr1	9410000	9415000	0.935622
	chr1	3090000	3095000	0.760766		chr1	9455000	9460000	0.997033
	chr1	3110000	3115000	0.835		chr1	9460000	9465000	0.717718
	chr1	3120000	3125000	0.112245		chr1	9465000	9470000	0.984334
	chr1	3125000	3130000	0.450382		chr1	9470000	9475000	1
	chr1	3130000	3135000	0.160194		chr1	9475000	9480000	0.865672
	chr1	3135000	3140000	0.17551		chr1	9485000	9490000	0.662338
	chr1	3140000	3145000	0.272727		chr1	9590000	9595000	0.935484
	chr1	3145000	3150000	0.38806		chr1	9595000	9600000	0.990712
	chr1	3150000	3155000	0.785714		chr1	9615000	9620000	0.519637
	chr1	3155000	3160000	0.296758		chr1	9675000	9680000	0.943662
	chr1	3160000	3165000	0.295858		chr1	9680000	9685000	0.935323
	chr1	3165000	3170000	0.491228		chr1	9685000	9690000	0.451098
	chr1	3175000	3180000	0.184375		chr1	9690000	9695000	0.139241
	chr1	3180000	3185000	0.402299		chr1	9695000	9700000	0.812609
	chr1	3185000	3190000	0.76087		chr1	9700000	9705000	0.902022
	chr1	3190000	3195000	0.604072		chr1	9705000	9710000	0.99384
	chr1	3195000	3200000	0.225681		chr1	9710000	9715000	0.963605
	chr1	3200000	3205000	0.334661		chr1	9720000	9725000	0.823529
	chr1	3205000	3210000	0.331551		chr1	9760000	9765000	0.361404
	chr1	3210000	3215000	0.0609756		chr1	9765000	9770000	0.572917
	chr1	3215000	3220000	0.0727848		chr1	9770000	9775000	0.810811
	chr1	3220000	3225000	0.114754		chr1	9775000	9780000	0.987013
	chr1	3225000	3230000	0.370861		chr1	9780000	9785000	0.984177
	chr1	3230000	3235000	0.04		chr1	9800000	9805000	0.918919
	chr1	3235000	3240000	0.488439		chr1	9815000	9820000	0.911765
	chr1	3240000	3245000	0.805128		chr1	9825000	9830000	1
	chr1	3245000	3250000	0.071618		chr1	9830000	9835000	0.948718
	chr1	3250000	3255000	0.237179		chr1	9835000	9840000	0.814607
	chr1	3255000	3260000	0.0722892		chr1	9840000	9845000	0.463087
	chr1	3260000	3265000	0.116022		chr1	9845000	9850000	0.53
	chr1	3265000	3270000	0.16426		chr1	9850000	9855000	0.196429
	chr1	3270000	3275000	0.24		chr1	9860000	9865000	0.976959
	chr1	3275000	3280000	0.0575916		chr1	9865000	9870000	0.468085
	chr1	3280000	3285000	0.521008		chr1	9870000	9875000	0.0463918
	chr1	3285000	3290000	0.319218		chr1	9880000	9885000	0.572917
	chr1	3290000	3295000	0.267606		chr1	9885000	9890000	0.353562
	chr1	3295000	3300000	0.322785		chr1	9890000	9895000	0.53125
	chr1	3300000	3305000	0.172691		chr1	9920000	9925000	0.731544
	chr1	3305000	3310000	0.331395		chr1	9935000	9940000	0.232082
	chr1	3310000	3315000	0.104803		chr1	9940000	9945000	0.281726
	chr1	3315000	3320000	0.0830861		chr1	9945000	9950000	0.582979
	chr1	3320000	3325000	0.030837		chr1	9950000	9955000	0.300562
	chr1	3325000	3330000	0.716763		chr1	9955000	9960000	0.985075
	chr1	3330000	3335000	0.0283019		chr1	9960000	9965000	0.868946
	chr1	3335000	3340000	0.122363		chr1	9965000	9970000	0.211454
	chr1	3350000	3355000	0.177778		chr1	9970000	9975000	0.351955
	chr1	3355000	3360000	0.00347222		chr1	9975000	9980000	0.768116
	chr1	3360000	3365000	0.0847458		chr1	9980000	9985000	0.497354
	chr1	3365000	3370000	0.684211		chr1	9985000	9990000	0.988439
	chr1	3370000	3375000	1		chr1	9995000	10000000	0.641026
	chr1	3375000	3380000	0.464072		chr1	10000000	10005000	0.967742
	chr1	3380000	3385000	0.536993		chr1	10005000	10010000	0.927083
	chr1	3385000	3390000	0.188612		chr1	10010000	10015000	0.831522
	chr1	3400000	3405000	0.392713		chr1	10015000	10020000	0.994737
	chr1	3415000	3420000	0.00784314		chr1	10020000	10025000	1
	chr1	3420000	3425000	0.269625		chr1	10025000	10030000	0.96
	chr1	3425000	3430000	0.248408		chr1	10030000	10035000	0.956522
	chr1	3430000	3435000	0.097561		chr1	10035000	10040000	1
	chr1	3435000	3440000	0.0182556		chr1	10040000	10045000	0.988701
	chr1	3440000	3445000	0.0582524		chr1	10045000	10050000	0.88
	chr1	3445000	3450000	0.0738916		chr1	10050000	10055000	0.955357
	chr1	3450000	3455000	0.0620155		chr1	10090000	10095000	0.59799
	chr1	3455000	3460000	0.0721311		chr1	10095000	10100000	0.27907
	chr1	3460000	3465000	0.565217		chr1	10100000	10105000	0.905063
	chr1	3465000	3470000	0.0705882		chr1	10115000	10120000	0.775374
	chr1	3470000	3475000	0.276507		chr1	10120000	10125000	0.832685
	chr1	3475000	3480000	0.0552764		chr1	10130000	10135000	0.242765
	chr1	3480000	3485000	0.532847		chr1	10140000	10145000	0.480603
	chr1	3485000	3490000	0.0848214		chr1	10145000	10150000	0.989474
	chr1	3490000	3495000	0.00574713		chr1	10150000	10155000	0.988636
	chr1	3495000	3500000	0.0286885		chr1	10155000	10160000	0.971429
	chr1	3500000	3505000	0.114566		chr1	10160000	10165000	0.709302
	chr1	3505000	3510000	0.183636		chr1	10165000	10170000	0.594406
	chr1	3510000	3515000	0.382353		chr1	10175000	10180000	0.618056
	chr1	3515000	3520000	0.0932642		chr1	10180000	10185000	0.997658
	chr1	3520000	3525000	0.0408719		chr1	10195000	10200000	0.972868
	chr1	3525000	3530000	0.526946		chr1	10200000	10205000	0.404762
	chr1	3530000	3535000	0.355828		chr1	10205000	10210000	0.995516
	chr1	3535000	3540000	0.41206		chr1	10210000	10215000	0.701439
	chr1	3540000	3545000	0.2443		chr1	10240000	10245000	0.296935
	chr1	3545000	3550000	0.026699		chr1	10245000	10250000	0.972222
	chr1	3550000	3555000	0.420354		chr1	10250000	10255000	0.995671
	chr1	3555000	3560000	0.183258		chr1	10255000	10260000	0.992647
	chr1	3560000	3565000	0.14433		chr1	10260000	10265000	1
	chr1	3600000	3605000	0.109551		chr1	10265000	10270000	0.981707
	chr1	3615000	3620000	0.473389		chr1	10290000	10295000	0.985714
	chr1	3620000	3625000	0.226667		chr1	10295000	10300000	0.689362
	chr1	3625000	3630000	0.102362		chr1	10350000	10355000	0.748744
	chr1	3630000	3635000	0.136752		chr1	10355000	10360000	0.590406
	chr1	3635000	3640000	0.324138		chr1	10360000	10365000	0.651786
	chr1	3640000	3645000	0.159236		chr1	10370000	10375000	0.97
	chr1	3645000	3650000	0.39011		chr1	10375000	10380000	0.947368
	chr1	3650000	3655000	0.346491		chr1	10380000	10385000	1
	chr1	3655000	3660000	0.0357143		chr1	10385000	10390000	0.970588
	chr1	3660000	3665000	0.0598592		chr1	10390000	10395000	0.0426065
	chr1	3665000	3670000	0.116379		chr1	10395000	10400000	0.257576
	chr1	3670000	3675000	0.27881		chr1	10400000	10405000	0.604651
	chr1	3675000	3680000	0.729167		chr1	10405000	10410000	0.768166
	chr1	3680000	3685000	0.059448		chr1	10410000	10415000	0.992933
	chr1	3685000	3690000	0.636364		chr1	10415000	10420000	0.995851
	chr1	3690000	3695000	0.341463		chr1	10420000	10425000	0.993769
	chr1	3695000	3700000	0.0862069		chr1	10430000	10435000	0.858779
	chr1	3700000	3705000	0.3367		chr1	10435000	10440000	0.973822
	chr1	3715000	3720000	0.151515		chr1	10440000	10445000	0.174242
	chr1	3720000	3725000	0.279412		chr1	10450000	10455000	0.996835
	chr1	3725000	3730000	0.0455729		chr1	10455000	10460000	0.982659
	chr1	3730000	3735000	0.013986		chr1	10460000	10465000	0.751037
	chr1	3735000	3740000	0.012945		chr1	10465000	10470000	0.881857
	chr1	3740000	3745000	0.111111		chr1	10475000	10480000	0.992736
	chr1	3745000	3750000	0.165468		chr1	10505000	10510000	0.91844
	chr1	3750000	3755000	0.140143		chr1	10525000	10530000	0.879397
	chr1	3755000	3760000	0.261538		chr1	10540000	10545000	0.915254
	chr1	3760000	3765000	0.00407332		chr1	10545000	10550000	0.959276
	chr1	3765000	3770000	0.131805		chr1	10580000	10585000	0.468235
	chr1	3775000	3780000	0.467532		chr1	10595000	10600000	0.90678
	chr1	3785000	3790000	0.166667		chr1	10600000	10605000	0.983389
	chr1	3790000	3795000	0.857143		chr1	10605000	10610000	0.827493
	chr1	3795000	3800000	0.232955		chr1	10610000	10615000	0.831486
	chr1	3800000	3805000	0.816327		chr1	10615000	10620000	0.578431
	chr1	3805000	3810000	0.136792		chr1	10630000	10635000	0.863636
	chr1	3810000	3815000	0.536585		chr1	10640000	10645000	0.27451
	chr1	3815000	3820000	0.315488		chr1	10645000	10650000	0.486111
	chr1	3820000	3825000	0.194444		chr1	10650000	10655000	0.228942
	chr1	3825000	3830000	0.638009		chr1	10655000	10660000	0.985663
	chr1	3840000	3845000	0.598214		chr1	10660000	10665000	0.992424
	chr1	3845000	3850000	0.236559		chr1	10665000	10670000	0.990909
	chr1	3850000	3855000	0.20603		chr1	10670000	10675000	0.991979
	chr1	3855000	3860000	0.292308		chr1	10675000	10680000	0.994783
	chr1	3860000	3865000	0.43662		chr1	10680000	10685000	0.972292
	chr1	3865000	3870000	0.433333		chr1	10685000	10690000	0.940476
	chr1	3870000	3875000	0.312169		chr1	10690000	10695000	0.841584
	chr1	3875000	3880000	0.0658436		chr1	10695000	10700000	0.991935
	chr1	3880000	3885000	0.173077		chr1	10700000	10705000	0.986111
	chr1	3885000	3890000	0.119048		chr1	10705000	10710000	0.993377
	chr1	3890000	3895000	0.0198915		chr1	10710000	10715000	0.991525
	chr1	3895000	3900000	1		chr1	10715000	10720000	0.58125
	chr1	3900000	3905000	0.176471		chr1	10725000	10730000	0.809091
	chr1	3905000	3910000	0.234973		chr1	10730000	10735000	0.996303
	chr1	3910000	3915000	0.164948		chr1	10735000	10740000	1
	chr1	3915000	3920000	0.575		chr1	10770000	10775000	0.657061
	chr1	3920000	3925000	0		chr1	10775000	10780000	0.544218
	chr1	3925000	3930000	0.265152		chr1	10795000	10800000	0.815864
	chr1	3930000	3935000	0.194553		chr1	10800000	10805000	0.931464
	chr1	3935000	3940000	0.204545		chr1	10805000	10810000	0.173913
	chr1	3940000	3945000	0.916667		chr1	10830000	10835000	0.997934
	chr1	3945000	3950000	0.813559		chr1	10835000	10840000	0.880435
	chr1	3950000	3955000	0.577114		chr1	10840000	10845000	0.980159
	chr1	3955000	3960000	0.962963		chr1	10845000	10850000	0.97561
	chr1	3960000	3965000	0.133962		chr1	10850000	10855000	0.986726
	chr1	3965000	3970000	0.192053		chr1	10855000	10860000	0.788889
	chr1	3970000	3975000	0.320197		chr1	10860000	10865000	0.437158
	chr1	3975000	3980000	0.417293		chr1	10885000	10890000	0.356522
	chr1	3980000	3985000	0.058296		chr1	10895000	10900000	0.467273
	chr1	3985000	3990000	0.145349		chr1	10905000	10910000	0.301075
	chr1	3990000	3995000	0.0120773		chr1	10920000	10925000	0.848921
	chr1	4010000	4015000	0.169231		chr1	10925000	10930000	0.818182
	chr1	4015000	4020000	0.164444		chr1	10930000	10935000	0.94
	chr1	4020000	4025000	0.0648968		chr1	10935000	10940000	0.993939
	chr1	4025000	4030000	0.428571		chr1	10940000	10945000	0.99095
	chr1	4030000	4035000	0.321429		chr1	10945000	10950000	0.854167
	chr1	4035000	4040000	0.512821		chr1	10950000	10955000	0.338235
	chr1	4040000	4045000	0.225532		chr1	10970000	10975000	0.854932
	chr1	4045000	4050000	0.890625		chr1	10995000	11000000	0.904762
	chr1	4050000	4055000	0.2		chr1	11010000	11015000	1
	chr1	4055000	4060000	0.324074		chr1	11015000	11020000	0.991543
	chr1	4060000	4065000	0.239631		chr1	11020000	11025000	0.991379
	chr1	4065000	4070000	0.482353		chr1	11025000	11030000	0.983607
	chr1	4070000	4075000	0.327731		chr1	11030000	11035000	0.937931
	chr1	4075000	4080000	0.478261		chr1	11035000	11040000	0.997925
	chr1	4080000	4085000	0.698462		chr1	11040000	11045000	0.935039
	chr1	4085000	4090000	0.691327		chr1	11045000	11050000	0.879433
	chr1	4090000	4095000	0.443503		chr1	11070000	11075000	0.809278
	chr1	4105000	4110000	0.063981		chr1	11090000	11095000	0.882353
	chr1	4110000	4115000	0.557103		chr1	11100000	11105000	0.140394
	chr1	4115000	4120000	0.225		chr1	11105000	11110000	0.949468
	chr1	4120000	4125000	0.0631068		chr1	11110000	11115000	0.984436
	chr1	4125000	4130000	0.0898438		chr1	11115000	11120000	0.993464
	chr1	4130000	4135000	0.154982		chr1	11120000	11125000	0.992248
	chr1	4135000	4140000	0.308571		chr1	11125000	11130000	0.980392
	chr1	4140000	4145000	0.826087		chr1	11130000	11135000	1
	chr1	4145000	4150000	0.103704		chr1	11135000	11140000	1
	chr1	4150000	4155000	0.187793		chr1	11140000	11145000	0.41358
	chr1	4155000	4160000	0.560284		chr1	11145000	11150000	0.354086
	chr1	4160000	4165000	0.335079		chr1	11150000	11155000	0.316017
	chr1	4170000	4175000	0.193431		chr1	11155000	11160000	0.807692
	chr1	4175000	4180000	0.952941		chr1	11160000	11165000	0.994737
	chr1	4180000	4185000	1		chr1	11165000	11170000	0.987952
	chr1	4185000	4190000	1		chr1	11170000	11175000	0.984615
	chr1	4190000	4195000	0.0746888		chr1	11175000	11180000	0.954545
	chr1	4195000	4200000	0.0758621		chr1	11180000	11185000	0.980263
	chr1	4200000	4205000	0.146552		chr1	11185000	11190000	1
	chr1	4205000	4210000	0.0326975		chr1	11190000	11195000	0.989744
	chr1	4210000	4215000	0.227488		chr1	11195000	11200000	1
	chr1	4215000	4220000	0.176755		chr1	11200000	11205000	0.949749
	chr1	4220000	4225000	0.017341		chr1	11205000	11210000	0.524038
	chr1	4225000	4230000	0.633588		chr1	11210000	11215000	0.637993
	chr1	4230000	4235000	0.0270701		chr1	11215000	11220000	0.992366
	chr1	4235000	4240000	0.281654		chr1	11220000	11225000	0.98125
	chr1	4240000	4245000	0.177305		chr1	11225000	11230000	0.152577
	chr1	4245000	4250000	0.0530504		chr1	11230000	11235000	0.746606
	chr1	4250000	4255000	0.630573		chr1	11235000	11240000	0.981366
	chr1	4255000	4260000	0.16962		chr1	11240000	11245000	0.610256
	chr1	4260000	4265000	0.259843		chr1	11245000	11250000	0.760684
	chr1	4265000	4270000	0.344828		chr1	11250000	11255000	0.666667
	chr1	4270000	4275000	0.221374		chr1	11255000	11260000	0.932099
	chr1	4275000	4280000	0.1375		chr1	11260000	11265000	0.137097
	chr1	4280000	4285000	0.820225		chr1	11265000	11270000	0.548193
	chr1	4285000	4290000	0.641566		chr1	11270000	11275000	0.993127
	chr1	4290000	4295000	0.0130293		chr1	11275000	11280000	0.973607
	chr1	4295000	4300000	0.136585		chr1	11280000	11285000	0.504065
	chr1	4300000	4305000	0.42		chr1	11285000	11290000	0.818605
	chr1	4305000	4310000	0.159091		chr1	11290000	11295000	0.989011
	chr1	4310000	4315000	0.148148		chr1	11295000	11300000	0.629179
	chr1	4315000	4320000	0.293333		chr1	11300000	11305000	0.209877
	chr1	4320000	4325000	0.0377358		chr1	11305000	11310000	0.393822
	chr1	4325000	4330000	0.16383		chr1	11345000	11350000	0.731183
	chr1	4345000	4350000	0.122159		chr1	11350000	11355000	0.515464
	chr1	4350000	4355000	0.0412371		chr1	11355000	11360000	0.931818
	chr1	4355000	4360000	0.362764		chr1	11380000	11385000	0.547771
	chr1	4360000	4365000	0.15814		chr1	11385000	11390000	0.963687
	chr1	4365000	4370000	0.123675		chr1	11410000	11415000	0.94375
	chr1	4370000	4375000	0.327974		chr1	11430000	11435000	0.673469
	chr1	4375000	4380000	0.580524		chr1	11445000	11450000	0.962871
	chr1	4380000	4385000	0.955224		chr1	11450000	11455000	0.313978
	chr1	4385000	4390000	0.0363636		chr1	11455000	11460000	0.717241
	chr1	4390000	4395000	0.365497		chr1	11460000	11465000	0.987261
	chr1	4395000	4400000	0.0115385		chr1	11465000	11470000	0.997895
	chr1	4400000	4405000	0.553371		chr1	11475000	11480000	0.767241
	chr1	4405000	4410000	0.241245		chr1	11480000	11485000	0.998344
	chr1	4410000	4415000	0.329897		chr1	11485000	11490000	0.991424
	chr1	4415000	4420000	0.142857		chr1	11490000	11495000	0.659389
	chr1	4420000	4425000	0.19573		chr1	11495000	11500000	0.566234
	chr1	4425000	4430000	0.985294		chr1	11500000	11505000	1
	chr1	4430000	4435000	0.773399		chr1	11505000	11510000	0.888211
	chr1	4435000	4440000	0.304878		chr1	11510000	11515000	0.994382
	chr1	4440000	4445000	0.348571		chr1	11515000	11520000	0.758294
	chr1	4445000	4450000	0.00670017		chr1	11520000	11525000	0.975385
	chr1	4450000	4455000	0.233083		chr1	11525000	11530000	0.962264
	chr1	4455000	4460000	0.323529		chr1	11530000	11535000	0.992593
	chr1	4460000	4465000	0.866071		chr1	11535000	11540000	0.984127
	chr1	4465000	4470000	0.0212766		chr1	11540000	11545000	0.798913
	chr1	4470000	4475000	0.0189189		chr1	11545000	11550000	0.512563
	chr1	4475000	4480000	0.141791		chr1	11550000	11555000	0.0501792
	chr1	4480000	4485000	0.458824		chr1	11555000	11560000	0.913295
	chr1	4485000	4490000	0.150502		chr1	11560000	11565000	0.766355
	chr1	4490000	4495000	0.184314		chr1	11570000	11575000	0.603503
	chr1	4495000	4500000	0.0477454		chr1	11580000	11585000	0.543614
	chr1	4500000	4505000	0.465201		chr1	11585000	11590000	0.4
	chr1	4505000	4510000	0.174721		chr1	11590000	11595000	0.461009
	chr1	4510000	4515000	0.789969		chr1	11595000	11600000	0.997368
	chr1	4515000	4520000	0.269006		chr1	11600000	11605000	0.605634
	chr1	4530000	4535000	0.982249		chr1	11605000	11610000	0.554054
	chr1	4535000	4540000	0.335616		chr1	11610000	11615000	0.15016
	chr1	4540000	4545000	0.15894		chr1	11615000	11620000	0.976526
	chr1	4545000	4550000	0.61086		chr1	11620000	11625000	0.977778
	chr1	4550000	4555000	0.68932		chr1	11640000	11645000	1
	chr1	4555000	4560000	0.0315186		chr1	11660000	11665000	0.992771
	chr1	4560000	4565000	0.111465		chr1	11710000	11715000	0.199095
	chr1	4565000	4570000	0.0363636		chr1	11720000	11725000	0.971119
	chr1	4570000	4575000	0.466431		chr1	11760000	11765000	0.635
	chr1	4575000	4580000	0.0633803		chr1	11780000	11785000	0.881944
	chr1	4580000	4585000	0.170213		chr1	11785000	11790000	0.333821
	chr1	4585000	4590000	0.192308		chr1	11790000	11795000	0.960784
	chr1	4590000	4595000	0.0374707		chr1	11795000	11800000	0.522267
	chr1	4595000	4600000	0.306818		chr1	11800000	11805000	0.94898
	chr1	4600000	4605000	0.00819672		chr1	11805000	11810000	0.99262
	chr1	4605000	4610000	0.126437		chr1	11810000	11815000	0.191406
	chr1	4610000	4615000	0.0805085		chr1	11815000	11820000	0.5
	chr1	4615000	4620000	0.0204082		chr1	11820000	11825000	0.988636
	chr1	4620000	4625000	0.824713		chr1	11825000	11830000	0.990099
	chr1	4625000	4630000	0.51526		chr1	11830000	11835000	0.986784
	chr1	4630000	4635000	0.034965		chr1	11835000	11840000	1
	chr1	4635000	4640000	0.238532		chr1	11840000	11845000	0.971698
	chr1	4640000	4645000	0.671679		chr1	11870000	11875000	0.729064
	chr1	4675000	4680000	0.591716		chr1	11880000	11885000	0.871094
	chr1	4680000	4685000	0.153509		chr1	11885000	11890000	0.653595
	chr1	4685000	4690000	0.165493		chr1	11890000	11895000	0.409091
	chr1	4695000	4700000	0.0290698		chr1	11895000	11900000	1
	chr1	4705000	4710000	0.31405		chr1	11935000	11940000	0.847826
	chr1	4710000	4715000	0.719298		chr1	11940000	11945000	0.770833
	chr1	4715000	4720000	0.526316		chr1	11945000	11950000	0.367347
	chr1	4720000	4725000	0.279693		chr1	11955000	11960000	0.850856
	chr1	4725000	4730000	0.168675		chr1	11965000	11970000	0.851485
	chr1	4735000	4740000	0.829268		chr1	11970000	11975000	0.987805
	chr1	4740000	4745000	0.183168		chr1	11975000	11980000	0.994565
	chr1	4745000	4750000	0.784452		chr1	11980000	11985000	0.991979
	chr1	4750000	4755000	0.875		chr1	11985000	11990000	0.958525
	chr1	4755000	4760000	0.147287		chr1	11990000	11995000	0.865471
	chr1	4760000	4765000	0.2		chr1	11995000	12000000	0.956522
	chr1	4765000	4770000	0.064433		chr1	12000000	12005000	0.995798
	chr1	4770000	4775000	0.141509		chr1	12005000	12010000	0.987805
	chr1	4775000	4780000	0.167526		chr1	12010000	12015000	0.776786
	chr1	4780000	4785000	0.176		chr1	12015000	12020000	0.694444
	chr1	4785000	4790000	0.242826		chr1	12020000	12025000	0.746269
	chr1	4795000	4800000	0.6		chr1	12025000	12030000	0.978142
	chr1	4800000	4805000	0.28125		chr1	12030000	12035000	0.413978
	chr1	4805000	4810000	0.222222		chr1	12040000	12045000	0.79798
	chr1	4810000	4815000	0.134454		chr1	12045000	12050000	0.988142
	chr1	4815000	4820000	0.1222		chr1	12050000	12055000	0.975309
	chr1	4820000	4825000	0.102334		chr1	12055000	12060000	0.986513
	chr1	4825000	4830000	0.813953		chr1	12060000	12065000	0.986577
	chr1	4830000	4835000	0.0847458		chr1	12065000	12070000	0.71645
	chr1	4835000	4840000	0.326829		chr1	12070000	12075000	0.731544
	chr1	4840000	4845000	0.0214067		chr1	12075000	12080000	0.460843
	chr1	4845000	4850000	0.0263158		chr1	12080000	12085000	0.809524
	chr1	4850000	4855000	0.176471		chr1	12085000	12090000	0.925581
	chr1	4855000	4860000	0.835821		chr1	12090000	12095000	0.983696
	chr1	4860000	4865000	0.116608		chr1	12095000	12100000	0.801527
	chr1	4865000	4870000	0.462963		chr1	12100000	12105000	0.573034
	chr1	4870000	4875000	0.0798722		chr1	12105000	12110000	0.996466
	chr1	4875000	4880000	0.482517		chr1	12110000	12115000	0.808594
	chr1	4890000	4895000	0.226415		chr1	12185000	12190000	0.980349
	chr1	4895000	4900000	0.410345		chr1	12205000	12210000	0.81746
	chr1	4905000	4910000	0.832099		chr1	12215000	12220000	0.673352
	chr1	4910000	4915000	0.596154		chr1	12225000	12230000	0.634538
	chr1	4915000	4920000	0.346939		chr1	12245000	12250000	0.013587
	chr1	4920000	4925000	0.0985401		chr1	12255000	12260000	0.621762
	chr1	4925000	4930000	0.114416		chr1	12260000	12265000	0.754167
	chr1	4930000	4935000	0.655629		chr1	12265000	12270000	0.88
	chr1	4935000	4940000	0.690987		chr1	12270000	12275000	0.729323
	chr1	4940000	4945000	0.364078		chr1	12275000	12280000	0.0988024
	chr1	4945000	4950000	0.149254		chr1	12280000	12285000	0.965686
	chr1	4950000	4955000	0.289474		chr1	12285000	12290000	0.719745
	chr1	4955000	4960000	0.100223		chr1	12290000	12295000	0.946429
	chr1	4965000	4970000	0.490331		chr1	12295000	12300000	0.665414
	chr1	4985000	4990000	0.0837438		chr1	12310000	12315000	0.996416
	chr1	4990000	4995000	0		chr1	12315000	12320000	0.619318
	chr1	4995000	5000000	0.177419		chr1	12320000	12325000	0.512821
	chr1	5000000	5005000	0.620536		chr1	12325000	12330000	0.84252
	chr1	5005000	5010000	0.429412		chr1	12340000	12345000	0.887931
	chr1	5015000	5020000	0.910256		chr1	12345000	12350000	1
	chr1	5020000	5025000	0.581717		chr1	12350000	12355000	0.917778
	chr1	5025000	5030000	0.245614		chr1	12355000	12360000	0.595092
	chr1	5040000	5045000	0.3		chr1	12360000	12365000	0.845745
	chr1	5050000	5055000	0.745098		chr1	12365000	12370000	0.980159
	chr1	5055000	5060000	0.253086		chr1	12370000	12375000	0.0625
	chr1	5060000	5065000	0.651982		chr1	12375000	12380000	0.995146
	chr1	5065000	5070000	0.112224		chr1	12380000	12385000	0.987805
	chr1	5070000	5075000	0.441176		chr1	12385000	12390000	0.991701
	chr1	5085000	5090000	0.625		chr1	12390000	12395000	0.973822
	chr1	5090000	5095000	0.0921502		chr1	12395000	12400000	0.991667
	chr1	5095000	5100000	0.421717		chr1	12400000	12405000	0.281899
	chr1	5100000	5105000	0.169118		chr1	12405000	12410000	0.596542
	chr1	5105000	5110000	0.417544		chr1	12410000	12415000	0.188119
	chr1	5110000	5115000	0.275		chr1	12415000	12420000	0.272222
	chr1	5115000	5120000	0.84375		chr1	12420000	12425000	0.732558
	chr1	5120000	5125000	0.1375		chr1	12430000	12435000	0.7125
	chr1	5125000	5130000	0.036965		chr1	12440000	12445000	0.666667
	chr1	5130000	5135000	0.0150754		chr1	12445000	12450000	0.882353
	chr1	5135000	5140000	0.476596		chr1	12450000	12455000	0.419643
	chr1	5140000	5145000	0.189349		chr1	12455000	12460000	0.916667
	chr1	5145000	5150000	0.140496		chr1	12480000	12485000	0.71875
	chr1	5150000	5155000	0.366438		chr1	12485000	12490000	0.45045
	chr1	5155000	5160000	0.733333		chr1	12490000	12495000	0.648649
	chr1	5160000	5165000	0.945312		chr1	12495000	12500000	0.990698
	chr1	5165000	5170000	0.472554		chr1	12500000	12505000	0.995595
	chr1	5170000	5175000	0.406015		chr1	12515000	12520000	0.930233
	chr1	5180000	5185000	0.0289389		chr1	12520000	12525000	1
	chr1	5185000	5190000	0.526316		chr1	12525000	12530000	0
	chr1	5190000	5195000	0.689266		chr1	12530000	12535000	0
	chr1	5195000	5200000	0.431579		chr1	12535000	12540000	1
	chr1	5200000	5205000	0.104		chr1	12540000	12545000	0.987013
	chr1	5205000	5210000	0.104116		chr1	12545000	12550000	0.98
	chr1	5210000	5215000	0.27027		chr1	12550000	12555000	0.995349
	chr1	5215000	5220000	0.390476		chr1	12555000	12560000	0.664921
	chr1	5225000	5230000	0.0294118		chr1	12560000	12565000	0.435185
	chr1	5230000	5235000	0.00609756		chr1	12565000	12570000	0.129771
	chr1	5235000	5240000	0.0192308		chr1	12570000	12575000	0.89548
	chr1	5240000	5245000	0.0952381		chr1	12575000	12580000	0.982979
	chr1	5245000	5250000	0.406897		chr1	12580000	12585000	0.898585
	chr1	5250000	5255000	0.141612		chr1	12585000	12590000	0.895184
	chr1	5255000	5260000	0.240506		chr1	12590000	12595000	0.442396
	chr1	5260000	5265000	0.442308		chr1	12595000	12600000	0.972222
	chr1	5265000	5270000	0		chr1	12600000	12605000	0.705357
	chr1	5270000	5275000	0.0434783		chr1	12605000	12610000	0.267913
	chr1	5275000	5280000	0.280443		chr1	12610000	12615000	0.664789
	chr1	5285000	5290000	0.450331		chr1	12615000	12620000	0.746032
	chr1	5300000	5305000	0.298701		chr1	12620000	12625000	0.993711
	chr1	5310000	5315000	0.0619765		chr1	12625000	12630000	0.930612
	chr1	5315000	5320000	0.593458		chr1	12630000	12635000	0.97281
	chr1	5320000	5325000	0.570115		chr1	12635000	12640000	0.416667
	chr1	5325000	5330000	0.42723		chr1	12640000	12645000	0.734375
	chr1	5330000	5335000	0.91358		chr1	12645000	12650000	0.833333
	chr1	5335000	5340000	0.170732		chr1	12650000	12655000	0.108475
	chr1	5340000	5345000	0.313725		chr1	12655000	12660000	0.747126
	chr1	5345000	5350000	0.307317		chr1	12660000	12665000	0.149813
	chr1	5350000	5355000	0.545894		chr1	12665000	12670000	0.291892
	chr1	5355000	5360000	0.597222		chr1	12670000	12675000	0.977011
	chr1	5360000	5365000	0.0321429		chr1	12675000	12680000	1
	chr1	5375000	5380000	0.354545		chr1	12680000	12685000	0.98615
	chr1	5380000	5385000	0.183962		chr1	12685000	12690000	0.995918
	chr1	5385000	5390000	0.477941		chr1	12690000	12695000	0.991228
	chr1	5390000	5395000	0.85		chr1	12695000	12700000	0.997996
	chr1	5395000	5400000	0.507772		chr1	12700000	12705000	0.457265
	chr1	5400000	5405000	0.571429		chr1	12710000	12715000	0.694737
	chr1	5410000	5415000	0.440594		chr1	12715000	12720000	0.475362
	chr1	5415000	5420000	0.0277325		chr1	12720000	12725000	0.75641
	chr1	5420000	5425000	0.0753425		chr1	12725000	12730000	0.851406
	chr1	5425000	5430000	0.026971		chr1	12730000	12735000	0.972789
	chr1	5430000	5435000	0.348684		chr1	12735000	12740000	0.992806
	chr1	5435000	5440000	0.581395		chr1	12740000	12745000	0.973422
	chr1	5445000	5450000	0.390511		chr1	12745000	12750000	0.985714
	chr1	5450000	5455000	0		chr1	12750000	12755000	0.967213
	chr1	5455000	5460000	0.0502283		chr1	12760000	12765000	0.978102
	chr1	5460000	5465000	0.615079		chr1	12765000	12770000	0.809524
	chr1	5465000	5470000	0.621212		chr1	12770000	12775000	0.910714
	chr1	5470000	5475000	0.155172		chr1	12775000	12780000	0.905817
	chr1	5475000	5480000	0.0758929		chr1	12780000	12785000	0.854237
	chr1	5480000	5485000	0.252427		chr1	12785000	12790000	0.978495
	chr1	5505000	5510000	0.272953		chr1	12790000	12795000	0.682692
	chr1	5510000	5515000	0.0502092		chr1	12795000	12800000	0.377778
	chr1	5515000	5520000	0.355		chr1	12800000	12805000	0.672316
	chr1	5520000	5525000	0.039924		chr1	12805000	12810000	0.870849
	chr1	5530000	5535000	0.364662		chr1	12810000	12815000	0.985849
	chr1	5535000	5540000	0.399527		chr1	12815000	12820000	0.82
	chr1	5540000	5545000	0.252525		chr1	12820000	12825000	0.803279
	chr1	5545000	5550000	0.9375		chr1	12825000	12830000	0.69697
	chr1	5550000	5555000	0.402778		chr1	12830000	12835000	0.838889
	chr1	5555000	5560000	0.637725		chr1	12835000	12840000	0.946429
	chr1	5560000	5565000	0.340541		chr1	12840000	12845000	1
	chr1	5565000	5570000	0.0563798		chr1	12845000	12850000	0.991071
	chr1	5600000	5605000	0.295181		chr1	12850000	12855000	0.988971
	chr1	5605000	5610000	0.0154028		chr1	12855000	12860000	1
	chr1	5610000	5615000	0.0967742		chr1	12860000	12865000	1
	chr1	5615000	5620000	0.0962963		chr1	12865000	12870000	0.992647
	chr1	5620000	5625000	0.259414		chr1	12870000	12875000	0.90625
	chr1	5640000	5645000	0		chr1	12875000	12880000	1
	chr1	5645000	5650000	0.0334029		chr1	12880000	12885000	0.953125
	chr1	5660000	5665000	0.773956		chr1	12885000	12890000	0.971223
	chr1	5665000	5670000	0.0639269		chr1	12890000	12895000	0.962733
	chr1	5670000	5675000	0.19457		chr1	12895000	12900000	1
	chr1	5675000	5680000	0.157706		chr1	12900000	12905000	0.974874
	chr1	5680000	5685000	0.514349		chr1	12905000	12910000	0.961538
	chr1	5685000	5690000	0.199248		chr1	12910000	12915000	0.99
	chr1	5690000	5695000	0.516204		chr1	12915000	12920000	0.944444
	chr1	5695000	5700000	0.53169		chr1	12920000	12925000	0.994048
	chr1	5700000	5705000	0.111789		chr1	12925000	12930000	0.994792
	chr1	5705000	5710000	0.136076		chr1	12930000	12935000	1
	chr1	5710000	5715000	0.358491		chr1	12935000	12940000	0.955556
	chr1	5725000	5730000	0.486765		chr1	12955000	12960000	1
	chr1	5740000	5745000	0.0239521		chr1	12965000	12970000	0.853261
	chr1	5800000	5805000	0.085554		chr1	12970000	12975000	0.601626
	chr1	5815000	5820000	0.319923		chr1	12975000	12980000	0.944
	chr1	5820000	5825000	0.0115163		chr1	12980000	12985000	0.832669
	chr1	5825000	5830000	0.0434057		chr1	12985000	12990000	0.896429
	chr1	5945000	5950000	0.186335		chr1	13000000	13005000	0.690608
	chr1	5950000	5955000	0.523196		chr1	13005000	13010000	1
	chr1	5965000	5970000	0.264228		chr1	13010000	13015000	0.869369
	chr1	5970000	5975000	0.866242		chr1	13015000	13020000	0.532967
	chr1	5975000	5980000	0.531381		chr1	13025000	13030000	0.983498
	chr1	5980000	5985000	0.965909		chr1	13035000	13040000	0.770925
	chr1	5985000	5990000	0.55102		chr1	13040000	13045000	0.701323
	chr1	5990000	5995000	0.57377		chr1	13045000	13050000	0.990672
	chr1	5995000	6000000	0.178378		chr1	13050000	13055000	0.839623
	chr1	6000000	6005000	0.122034		chr1	13055000	13060000	0.875969
	chr1	6005000	6010000	0.0857843		chr1	13060000	13065000	0.971193
	chr1	6010000	6015000	0.331169		chr1	13065000	13070000	0.938144
	chr1	6035000	6040000	0.162791		chr1	13070000	13075000	0.884273
	chr1	6040000	6045000	0.517241		chr1	13075000	13080000	0.983607
	chr1	6045000	6050000	0.177083		chr1	13080000	13085000	0.992754
	chr1	6050000	6055000	0.462366		chr1	13085000	13090000	0.947368
	chr1	6055000	6060000	0.16		chr1	13090000	13095000	0.223529
	chr1	6070000	6075000	0.136646		chr1	13095000	13100000	0
	chr1	6075000	6080000	0.0653061		chr1	13100000	13105000	0.329268
	chr1	6080000	6085000	0.00240964		chr1	13105000	13110000	0.704225
	chr1	6085000	6090000	0.0318182		chr1	13110000	13115000	0.212042
	chr1	6090000	6095000	0.277533		chr1	13115000	13120000	0.601227
	chr1	6095000	6100000	0.164733		chr1	13120000	13125000	0.460648
	chr1	6105000	6110000	0.0595238		chr1	13125000	13130000	0.95122
	chr1	6110000	6115000	0.287879		chr1	13130000	13135000	0.708955
	chr1	6115000	6120000	0.125683		chr1	13135000	13140000	0.762097
	chr1	6120000	6125000	0.0420168		chr1	13190000	13195000	0.849398
	chr1	6125000	6130000	0.045283		chr1	13195000	13200000	0.424855
	chr1	6130000	6135000	0.548495		chr1	13200000	13205000	0.975
	chr1	6135000	6140000	0.435065		chr1	13205000	13210000	0.697842
	chr1	6140000	6145000	0.244186		chr1	13210000	13215000	0.227364
	chr1	6145000	6150000	0.58651		chr1	13215000	13220000	0.869436
	chr1	6150000	6155000	0.386139		chr1	13220000	13225000	0.993631
	chr1	6160000	6165000	0.378947		chr1	13225000	13230000	0.98
	chr1	6165000	6170000	0.0895833		chr1	13230000	13235000	0.987395
	chr1	6170000	6175000	0.418605		chr1	13235000	13240000	0.742718
	chr1	6175000	6180000	0.133333		chr1	13240000	13245000	0.0859107
	chr1	6180000	6185000	0.663768		chr1	13250000	13255000	0.625468
	chr1	6185000	6190000	0.0877863		chr1	13255000	13260000	0.883495
	chr1	6190000	6195000	0.159322		chr1	13260000	13265000	0.987055
	chr1	6195000	6200000	0.602151		chr1	13265000	13270000	0.98
	chr1	6200000	6205000	0.140625		chr1	13270000	13275000	0.990196
	chr1	6205000	6210000	0.047486		chr1	13275000	13280000	0.953125
	chr1	6210000	6215000	0.181818		chr1	13280000	13285000	0.995726
	chr1	6215000	6220000	0.163793		chr1	13285000	13290000	0.96748
	chr1	6225000	6230000	0.649123		chr1	13290000	13295000	0.992453
	chr1	6230000	6235000	0.036		chr1	13295000	13300000	0.859551
	chr1	6235000	6240000	0.0320513		chr1	13300000	13305000	1
	chr1	6240000	6245000	0.43662		chr1	13305000	13310000	0.884058
	chr1	6245000	6250000	0.127946		chr1	13310000	13315000	0.983333
	chr1	6250000	6255000	0.484581		chr1	13315000	13320000	1
	chr1	6265000	6270000	0.806527		chr1	13335000	13340000	0.990066
	chr1	6270000	6275000	0.373178		chr1	13340000	13345000	0.535545
	chr1	6275000	6280000	0.184211		chr1	13350000	13355000	0.834862
	chr1	6280000	6285000	0.0710059		chr1	13355000	13360000	0.77305
	chr1	6285000	6290000	0.0693878		chr1	13365000	13370000	0.707006
	chr1	6290000	6295000	0.51087		chr1	13380000	13385000	0.733333
	chr1	6295000	6300000	0.515625		chr1	13385000	13390000	1
	chr1	6300000	6305000	0.00294985		chr1	13390000	13395000	0.926829
	chr1	6305000	6310000	0.0457831		chr1	13395000	13400000	0.829146
	chr1	6310000	6315000	0.0740741		chr1	13400000	13405000	0.652997
	chr1	6315000	6320000	0.313433		chr1	13405000	13410000	0.700461
	chr1	6320000	6325000	0.0521921		chr1	13410000	13415000	0.965035
	chr1	6325000	6330000	0.031477		chr1	13415000	13420000	0.992908
	chr1	6330000	6335000	0.0343137		chr1	13420000	13425000	0.9699
	chr1	6335000	6340000	0.0213675		chr1	13425000	13430000	0.79703
	chr1	6340000	6345000	0.092219		chr1	13430000	13435000	0.70082
	chr1	6345000	6350000	0.027027		chr1	13435000	13440000	0.656085
	chr1	6350000	6355000	0.232653		chr1	13440000	13445000	0.843305
	chr1	6355000	6360000	0.445652		chr1	13445000	13450000	0.763441
	chr1	6360000	6365000	0.257143		chr1	13450000	13455000	0.989362
	chr1	6365000	6370000	0.636364		chr1	13455000	13460000	0.984848
	chr1	6370000	6375000	0.0767327		chr1	13460000	13465000	0.981818
	chr1	6375000	6380000	0.797688		chr1	13465000	13470000	0.819945
	chr1	6390000	6395000	0.347953		chr1	13470000	13475000	0.3775
	chr1	6395000	6400000	0.611888		chr1	13475000	13480000	0.493243
	chr1	6400000	6405000	0.227523		chr1	13480000	13485000	0.752475
	chr1	6405000	6410000	0.343434		chr1	13485000	13490000	0.947598
	chr1	6410000	6415000	0.485714		chr1	13490000	13495000	0.990937
	chr1	6415000	6420000	0.6		chr1	13495000	13500000	0.274131
	chr1	6420000	6425000	0.286765		chr1	13500000	13505000	0.210526
	chr1	6425000	6430000	0.220339		chr1	13505000	13510000	0.754386
	chr1	6430000	6435000	0.407407		chr1	13510000	13515000	0.993711
	chr1	6435000	6440000	0.0374332		chr1	13515000	13520000	0.990099
	chr1	6440000	6445000	0.261905		chr1	13520000	13525000	0.760456
	chr1	6450000	6455000	0.789104		chr1	13525000	13530000	0.327586
	chr1	6455000	6460000	0.272727		chr1	13535000	13540000	0.709677
	chr1	6465000	6470000	0.0313779		chr1	13550000	13555000	0.790419
	chr1	6470000	6475000	0.444444		chr1	13555000	13560000	0.989691
	chr1	6475000	6480000	0.39777		chr1	13560000	13565000	0.982353
	chr1	6480000	6485000	0.389831		chr1	13570000	13575000	0.936508
	chr1	6485000	6490000	0.331395		chr1	13585000	13590000	0.762346
	chr1	6490000	6495000	0.312281		chr1	13590000	13595000	0.769874
	chr1	6495000	6500000	0.392405		chr1	13630000	13635000	0.903766
	chr1	6500000	6505000	0.00650195		chr1	13690000	13695000	0.568528
	chr1	6525000	6530000	0.375912		chr1	13695000	13700000	0.969136
	chr1	6530000	6535000	0.0544218		chr1	13705000	13710000	0.996839
	chr1	6540000	6545000	0.491429		chr1	13715000	13720000	0.461078
	chr1	6545000	6550000	0.151943		chr1	13725000	13730000	0.831169
	chr1	6550000	6555000	0.299145		chr1	13730000	13735000	0.952381
	chr1	6555000	6560000	0.187135		chr1	13735000	13740000	1
	chr1	6560000	6565000	0.0791667		chr1	13740000	13745000	1
	chr1	6565000	6570000	0.130435		chr1	13745000	13750000	0.950617
	chr1	6570000	6575000	0.162393		chr1	13750000	13755000	0.866667
	chr1	6580000	6585000	0.578358		chr1	13760000	13765000	0.901075
	chr1	6585000	6590000	0.043379		chr1	13780000	13785000	0.773519
	chr1	6590000	6595000	0.286334		chr1	13785000	13790000	0.978824
	chr1	6595000	6600000	0.758621		chr1	13790000	13795000	0.980237
	chr1	6605000	6610000	0.236776		chr1	13795000	13800000	0.995305
	chr1	6610000	6615000	0.20524		chr1	13800000	13805000	0.986111
	chr1	6615000	6620000	0.0725191		chr1	13805000	13810000	0.991667
	chr1	6630000	6635000	0.449074		chr1	13845000	13850000	0.743468
	chr1	6635000	6640000	0.00843882		chr1	13850000	13855000	0.884793
	chr1	6640000	6645000	0.443609		chr1	13860000	13865000	0.786517
	chr1	6645000	6650000	0.015		chr1	13865000	13870000	0.99187
	chr1	6650000	6655000	0.139024		chr1	13870000	13875000	0.909091
	chr1	6655000	6660000	0.146341		chr1	13895000	13900000	0.84466
	chr1	6660000	6665000	0.515625		chr1	13935000	13940000	0.807512
	chr1	6665000	6670000	0.303621		chr1	13940000	13945000	0.831746
	chr1	6670000	6675000	0.52		chr1	13945000	13950000	0.993399
	chr1	6675000	6680000	0.231884		chr1	13950000	13955000	0.996183
	chr1	6680000	6685000	0.177711		chr1	13955000	13960000	0.931677
	chr1	6685000	6690000	0.443299		chr1	13960000	13965000	0.740047
	chr1	6690000	6695000	0.372093		chr1	13965000	13970000	0.683871
	chr1	6695000	6700000	0.170213		chr1	13970000	13975000	1
	chr1	6700000	6705000	0.258065		chr1	13975000	13980000	1
	chr1	6705000	6710000	0.909091		chr1	13990000	13995000	0.986755
	chr1	6710000	6715000	0.109005		chr1	13995000	14000000	0.972081
	chr1	6715000	6720000	0.376344		chr1	14000000	14005000	1
	chr1	6720000	6725000	0.783133		chr1	14005000	14010000	1
	chr1	6725000	6730000	0.0875274		chr1	14010000	14015000	0.998507
	chr1	6730000	6735000	0.0289193		chr1	14015000	14020000	0.996825
	chr1	6735000	6740000	0.0552147		chr1	14020000	14025000	1
	chr1	6745000	6750000	0.703364		chr1	14025000	14030000	1
	chr1	6755000	6760000	0.915033		chr1	14030000	14035000	0.846154
	chr1	6760000	6765000	0.99711		chr1	14035000	14040000	0.99359
	chr1	6765000	6770000	0.842466		chr1	14040000	14045000	0.995798
	chr1	6770000	6775000	0.12234		chr1	14045000	14050000	1
	chr1	6775000	6780000	0.229167		chr1	14050000	14055000	0.958491
	chr1	6780000	6785000	0.361111		chr1	14055000	14060000	0.783439
	chr1	6785000	6790000	0.507246		chr1	14070000	14075000	0.800905
	chr1	6790000	6795000	0.663185		chr1	14090000	14095000	0.953184
	chr1	6795000	6800000	0.248899		chr1	14095000	14100000	0.718615
	chr1	6800000	6805000	0.0769231		chr1	14100000	14105000	0.742331
	chr1	6805000	6810000	0.5		chr1	14105000	14110000	0.889197
	chr1	6810000	6815000	0.0226337		chr1	14110000	14115000	0.724706
	chr1	6820000	6825000	0.554839		chr1	14115000	14120000	0.995114
	chr1	6825000	6830000	0.8625		chr1	14120000	14125000	0.984127
	chr1	6830000	6835000	0.202247		chr1	14165000	14170000	0.605263
	chr1	6835000	6840000	0.040724		chr1	14175000	14180000	0.8125
	chr1	6840000	6845000	0.415205		chr1	14180000	14185000	0.993023
	chr1	6845000	6850000	0.480851		chr1	14185000	14190000	0.904615
	chr1	6850000	6855000	0.491935		chr1	14190000	14195000	0.236025
	chr1	6855000	6860000	0.214099		chr1	14195000	14200000	0.934959
	chr1	6860000	6865000	0.250569		chr1	14200000	14205000	0.992509
	chr1	6865000	6870000	0.173969		chr1	14205000	14210000	0.984177
	chr1	6875000	6880000	0.479167		chr1	14210000	14215000	0.981752
	chr1	6880000	6885000	0.223256		chr1	14215000	14220000	1
	chr1	6885000	6890000	0.828125		chr1	14220000	14225000	0.97644
	chr1	6890000	6895000	0.417143		chr1	14225000	14230000	0.509615
	chr1	6895000	6900000	0.220065		chr1	14230000	14235000	0.986667
	chr1	6900000	6905000	0.0930233		chr1	14235000	14240000	0.957895
	chr1	6905000	6910000	0.311005		chr1	14240000	14245000	0.790055
	chr1	6910000	6915000	0.514286		chr1	14245000	14250000	0.5
	chr1	6915000	6920000	0.343434		chr1	14250000	14255000	0.421875
	chr1	6920000	6925000	0		chr1	14255000	14260000	0.668639
	chr1	6925000	6930000	0.0705882		chr1	14260000	14265000	0.785614
	chr1	6930000	6935000	0.433544		chr1	14265000	14270000	0.99726
	chr1	6965000	6970000	0.290541		chr1	14270000	14275000	0.976744
	chr1	6970000	6975000	0.881137		chr1	14275000	14280000	0.704225
	chr1	6975000	6980000	0.0991903		chr1	14280000	14285000	0.863158
	chr1	6980000	6985000	0.278912		chr1	14295000	14300000	0.781377
	chr1	6985000	6990000	0.68984		chr1	14305000	14310000	0.734043
	chr1	6990000	6995000	0.574713		chr1	14310000	14315000	0.416667
	chr1	6995000	7000000	0.510417		chr1	14315000	14320000	0.471698
	chr1	7000000	7005000	0.0446735		chr1	14320000	14325000	0.598326
	chr1	7005000	7010000	0.0185811		chr1	14325000	14330000	0.506775
	chr1	7010000	7015000	0.00997506		chr1	14330000	14335000	0.971338
	chr1	7015000	7020000	0.176201		chr1	14335000	14340000	0.979592
	chr1	7020000	7025000	0.52518		chr1	14340000	14345000	0.541667
	chr1	7025000	7030000	0.785714		chr1	14345000	14350000	0.825806
	chr1	7030000	7035000	0.292887		chr1	14350000	14355000	1
	chr1	7035000	7040000	0.459184		chr1	14355000	14360000	0.798942
	chr1	7040000	7045000	0.314685		chr1	14360000	14365000	0.824818
	chr1	7045000	7050000	0.755814		chr1	14365000	14370000	0.989744
	chr1	7050000	7055000	0.194595		chr1	14370000	14375000	1
	chr1	7055000	7060000	0.25		chr1	14375000	14380000	0.988636
	chr1	7060000	7065000	0.389578		chr1	14380000	14385000	0.924528
	chr1	7065000	7070000	1		chr1	14400000	14405000	0.926471
	chr1	7070000	7075000	0.115254		chr1	14415000	14420000	0.937063
	chr1	7075000	7080000	0.598592		chr1	14420000	14425000	0.389831
	chr1	7080000	7085000	0.63198		chr1	14430000	14435000	0.976744
	chr1	7090000	7095000	0.443182		chr1	14435000	14440000	0.989619
	chr1	7095000	7100000	0.770492		chr1	14440000	14445000	0.997685
	chr1	7100000	7105000	0.0625		chr1	14460000	14465000	0.929104
	chr1	7105000	7110000	0.135714		chr1	14480000	14485000	0.994521
	chr1	7110000	7115000	0.765542		chr1	14485000	14490000	0.964809
	chr1	7115000	7120000	0.274336		chr1	14490000	14495000	0.991935
	chr1	7120000	7125000	0.373134		chr1	14495000	14500000	0.84104
	chr1	7125000	7130000	0.375		chr1	14500000	14505000	0.997895
	chr1	7130000	7135000	0.435185		chr1	14505000	14510000	0.484674
	chr1	7135000	7140000	0.219931		chr1	14510000	14515000	0.842105
	chr1	7140000	7145000	0.586364		chr1	14520000	14525000	0.135294
	chr1	7145000	7150000	0.469027		chr1	14540000	14545000	0.360424
	chr1	7150000	7155000	0.469388		chr1	14545000	14550000	0.0755556
	chr1	7155000	7160000	0.286307		chr1	14555000	14560000	0.311628
	chr1	7160000	7165000	0.436364		chr1	14570000	14575000	0.997674
	chr1	7165000	7170000	0.461988		chr1	14575000	14580000	0.982418
	chr1	7170000	7175000	0.142857		chr1	14580000	14585000	0.709845
	chr1	7175000	7180000	0.198276		chr1	14595000	14600000	0.413043
	chr1	7180000	7185000	0.766816		chr1	14600000	14605000	0.142857
	chr1	7185000	7190000	0.276451		chr1	14605000	14610000	0.744589
	chr1	7190000	7195000	0.562914		chr1	14610000	14615000	0.490909
	chr1	7195000	7200000	0.608696		chr1	14615000	14620000	0.977011
	chr1	7200000	7205000	0.683453		chr1	14620000	14625000	0.230769
	chr1	7210000	7215000	0.10992		chr1	14625000	14630000	0.734375
	chr1	7225000	7230000	0.594406		chr1	14630000	14635000	0.477273
	chr1	7250000	7255000	0.952218		chr1	14635000	14640000	0.893805
	chr1	7255000	7260000	0.423208		chr1	14640000	14645000	0.693694
	chr1	7260000	7265000	0.115139		chr1	14645000	14650000	0.676892
	chr1	7265000	7270000	0.205505		chr1	14650000	14655000	0.259259
	chr1	7270000	7275000	0.0169492		chr1	14655000	14660000	0.350575
	chr1	7275000	7280000	0.140909		chr1	14660000	14665000	0.966216
	chr1	7280000	7285000	0.410256		chr1	14665000	14670000	0.375
	chr1	7285000	7290000	0.025974		chr1	14670000	14675000	0.94896
	chr1	7290000	7295000	0.0947631		chr1	14675000	14680000	0.97482
	chr1	7295000	7300000	0.681818		chr1	14680000	14685000	0.996101
	chr1	7300000	7305000	0.243151		chr1	14685000	14690000	0.987654
	chr1	7305000	7310000	0.371517		chr1	14720000	14725000	0.737557
	chr1	7310000	7315000	0.564626		chr1	14725000	14730000	1
	chr1	7315000	7320000	0.318966		chr1	14730000	14735000	0.818182
	chr1	7320000	7325000	0.109208		chr1	14735000	14740000	0.15959
	chr1	7325000	7330000	0.234568		chr1	14740000	14745000	0.72549
	chr1	7330000	7335000	0.306306		chr1	14750000	14755000	0.927835
	chr1	7335000	7340000	0.13036		chr1	14755000	14760000	0.247423
	chr1	7340000	7345000	0.0248447		chr1	14765000	14770000	0.973154
	chr1	7355000	7360000	0.223496		chr1	14770000	14775000	0.982456
	chr1	7360000	7365000	0.669291		chr1	14775000	14780000	0.976744
	chr1	7365000	7370000	0.206972		chr1	14785000	14790000	0.601786
	chr1	7370000	7375000	0.0994318		chr1	14840000	14845000	0.606061
	chr1	7380000	7385000	0.757202		chr1	14845000	14850000	0.913333
	chr1	7385000	7390000	0.421348		chr1	14850000	14855000	0.149425
	chr1	7390000	7395000	0.789474		chr1	14855000	14860000	0.898352
	chr1	7395000	7400000	0.335196		chr1	14860000	14865000	0.669841
	chr1	7400000	7405000	0.0669078		chr1	14865000	14870000	0.990099
	chr1	7405000	7410000	0.115385		chr1	14870000	14875000	0.991803
	chr1	7410000	7415000	0.365915		chr1	14880000	14885000	0.959799
	chr1	7415000	7420000	0.38125		chr1	14885000	14890000	0.97166
	chr1	7420000	7425000	0.634675		chr1	14890000	14895000	0.982833
	chr1	7425000	7430000	0.292553		chr1	14895000	14900000	0.962617
	chr1	7430000	7435000	0.0169133		chr1	14900000	14905000	0.392283
	chr1	7435000	7440000	0.286713		chr1	14905000	14910000	0.902913
	chr1	7440000	7445000	0.0922693		chr1	14920000	14925000	0.995434
	chr1	7445000	7450000	0.6375		chr1	14925000	14930000	0.966942
	chr1	7450000	7455000	0.435443		chr1	14950000	14955000	0.947761
	chr1	7455000	7460000	0.523447		chr1	14960000	14965000	0.597403
	chr1	7460000	7465000	0.320988		chr1	14965000	14970000	0.405099
	chr1	7465000	7470000	0.774		chr1	14980000	14985000	0.993103
	chr1	7485000	7490000	0.197917		chr1	14985000	14990000	0.157534
	chr1	7490000	7495000	0.397959		chr1	14990000	14995000	0.918288
	chr1	7495000	7500000	0.282051		chr1	14995000	15000000	0.992701
	chr1	7500000	7505000	0.0279503		chr1	15000000	15005000	0.978261
	chr1	7505000	7510000	0.292553		chr1	15005000	15010000	0.982143
	chr1	7510000	7515000	0.129032		chr1	15010000	15015000	0.990826
	chr1	7515000	7520000	0.318885		chr1	15015000	15020000	0.992481
	chr1	7520000	7525000	0.0876289		chr1	15020000	15025000	0.989975
	chr1	7525000	7530000	0.0372671		chr1	15025000	15030000	0.989011
	chr1	7530000	7535000	0.55102		chr1	15030000	15035000	1
	chr1	7540000	7545000	0		chr1	15035000	15040000	0.647343
	chr1	7570000	7575000	0.0421456		chr1	15040000	15045000	0.880645
	chr1	7620000	7625000	0.10585		chr1	15050000	15055000	0.609551
	chr1	7625000	7630000	0.13486		chr1	15055000	15060000	0.710383
	chr1	7640000	7645000	0.527716		chr1	15060000	15065000	0.935065
	chr1	7645000	7650000	0.179104		chr1	15065000	15070000	1
	chr1	7650000	7655000	0.526316		chr1	15070000	15075000	0.918367
	chr1	7655000	7660000	0.407108		chr1	15075000	15080000	0.76
	chr1	7660000	7665000	0.0239808		chr1	15080000	15085000	0.978495
	chr1	7665000	7670000	0.336842		chr1	15085000	15090000	0.934328
	chr1	7670000	7675000	0.114224		chr1	15090000	15095000	0.435374
	chr1	7675000	7680000	0.108352		chr1	15095000	15100000	0.993464
	chr1	7680000	7685000	0.0527066		chr1	15100000	15105000	1
	chr1	7685000	7690000	0.086514		chr1	15105000	15110000	0.998413
	chr1	7690000	7695000	0.956284		chr1	15110000	15115000	0.947368
	chr1	7705000	7710000	0.433673		chr1	15115000	15120000	0.992593
	chr1	7710000	7715000	0.273381		chr1	15120000	15125000	0.683544
	chr1	7720000	7725000	0.786385		chr1	15125000	15130000	1
	chr1	7725000	7730000	0.4039		chr1	15130000	15135000	0.759563
	chr1	7730000	7735000	0.105145		chr1	15135000	15140000	0.642667
	chr1	7740000	7745000	0.272016		chr1	15145000	15150000	0.982759
	chr1	7745000	7750000	0.216066		chr1	15150000	15155000	0.660759
	chr1	7750000	7755000	0.0968858		chr1	15155000	15160000	0.847737
	chr1	7765000	7770000	0.612245		chr1	15160000	15165000	0.98
	chr1	7770000	7775000	0.337662		chr1	15165000	15170000	0.988506
	chr1	7775000	7780000	0.301136		chr1	15170000	15175000	0.177596
	chr1	7780000	7785000	0.78806		chr1	15175000	15180000	0.822485
	chr1	7785000	7790000	0.268519		chr1	15180000	15185000	0.782143
	chr1	7790000	7795000	0.0512091		chr1	15185000	15190000	0.985637
	chr1	7795000	7800000	0.261745		chr1	15190000	15195000	0.994318
	chr1	7800000	7805000	0.185185		chr1	15195000	15200000	0.979167
	chr1	7805000	7810000	0.385787		chr1	15200000	15205000	0.912791
	chr1	7810000	7815000	0.520661		chr1	15205000	15210000	0.262136
	chr1	7820000	7825000	0.123894		chr1	15210000	15215000	0.899497
	chr1	7825000	7830000	0.0221402		chr1	15215000	15220000	0.993056
	chr1	7835000	7840000	0.493103		chr1	15220000	15225000	0.280193
	chr1	7860000	7865000	0.736607		chr1	15225000	15230000	0.971831
	chr1	7865000	7870000	0.179837		chr1	15230000	15235000	0.988827
	chr1	7870000	7875000	0.776316		chr1	15235000	15240000	0.925926
	chr1	7875000	7880000	0.182648		chr1	15240000	15245000	0.979058
	chr1	7880000	7885000	0.5625		chr1	15245000	15250000	0.901961
	chr1	7885000	7890000	0.23125		chr1	15250000	15255000	0.495935
	chr1	7890000	7895000	0.159763		chr1	15255000	15260000	0.984293
	chr1	7895000	7900000	0.06		chr1	15260000	15265000	0.990654
	chr1	7900000	7905000	0.464567		chr1	15265000	15270000	0.859155
	chr1	7905000	7910000	0.207469		chr1	15285000	15290000	0.857651
	chr1	7910000	7915000	0.225092		chr1	15290000	15295000	0.80198
	chr1	7915000	7920000	0.664122		chr1	15300000	15305000	0.994286
	chr1	7920000	7925000	0.635328		chr1	15305000	15310000	0.79868
	chr1	7925000	7930000	0.333333		chr1	15310000	15315000	0.30038
	chr1	7930000	7935000	0.311644		chr1	15315000	15320000	0.380783
	chr1	7935000	7940000	0.381462		chr1	15320000	15325000	0.9631
	chr1	7940000	7945000	0.166667		chr1	15355000	15360000	0.909871
	chr1	7945000	7950000	0.73301		chr1	15360000	15365000	0.961165
	chr1	7950000	7955000	0.861111		chr1	15365000	15370000	0.494382
	chr1	7955000	7960000	0.075		chr1	15375000	15380000	0.805556
	chr1	7960000	7965000	0.0909091		chr1	15380000	15385000	1
	chr1	7965000	7970000	0.245714		chr1	15385000	15390000	0.996032
	chr1	7970000	7975000	0.107143		chr1	15390000	15395000	0.627451
	chr1	7975000	7980000	0.261905		chr1	15395000	15400000	0.816456
	chr1	7980000	7985000	0.277879		chr1	15400000	15405000	0.84322
	chr1	7985000	7990000	0.0877193		chr1	15415000	15420000	0.984064
	chr1	7990000	7995000	0.557003		chr1	15420000	15425000	1
	chr1	7995000	8000000	0.0383632		chr1	15425000	15430000	0.991713
	chr1	8000000	8005000	0.209632		chr1	15430000	15435000	0.992424
	chr1	8005000	8010000	0.5		chr1	15435000	15440000	0.355469
	chr1	8010000	8015000	0.317647		chr1	15440000	15445000	0.852941
	chr1	8015000	8020000	0.623762		chr1	15445000	15450000	0.977778
	chr1	8020000	8025000	0.158163		chr1	15450000	15455000	0.256075
	chr1	8025000	8030000	0.26		chr1	15460000	15465000	0.808989
	chr1	8030000	8035000	0.416149		chr1	15465000	15470000	0.745387
	chr1	8035000	8040000	0.489796		chr1	15470000	15475000	0.609375
	chr1	8040000	8045000	0.121294		chr1	15475000	15480000	0.969388
	chr1	8045000	8050000	0.200737		chr1	15480000	15485000	0.995984
	chr1	8055000	8060000	0.873016		chr1	15485000	15490000	0.988372
	chr1	8060000	8065000	0.140127		chr1	15490000	15495000	0.241779
	chr1	8065000	8070000	0.187354		chr1	15500000	15505000	0.883333
	chr1	8070000	8075000	0.225941		chr1	15505000	15510000	0.987296
	chr1	8075000	8080000	0.364162		chr1	15510000	15515000	0.993548
	chr1	8080000	8085000	0.131387		chr1	15515000	15520000	0.989247
	chr1	8085000	8090000	0.401806		chr1	15520000	15525000	0.978723
	chr1	8095000	8100000	0.893773		chr1	15525000	15530000	1
	chr1	8100000	8105000	0.803125		chr1	15530000	15535000	0
	chr1	8105000	8110000	0.762821		chr1	15535000	15540000	0.909091
	chr1	8120000	8125000	0.00737101		chr1	15545000	15550000	0.990712
	chr1	8125000	8130000	0.208333		chr1	15550000	15555000	0.992754
	chr1	8130000	8135000	0.79792		chr1	15555000	15560000	0.99697
	chr1	8135000	8140000	0.040619		chr1	15560000	15565000	0.998358
	chr1	8140000	8145000	0.485477		chr1	15565000	15570000	0.976096
	chr1	8145000	8150000	0.234136		chr1	15570000	15575000	0.992084
	chr1	8155000	8160000	0.503597		chr1	15575000	15580000	0.972136
	chr1	8160000	8165000	0.460317		chr1	15580000	15585000	0.996885
	chr1	8165000	8170000	0.308219		chr1	15585000	15590000	0.985075
	chr1	8170000	8175000	0.178082		chr1	15590000	15595000	0.993506
	chr1	8175000	8180000	0.190476		chr1	15595000	15600000	0.995261
	chr1	8180000	8185000	0.447761		chr1	15605000	15610000	0.993392
	chr1	8185000	8190000	0.47807		chr1	15610000	15615000	1
	chr1	8190000	8195000	0.289941		chr1	15615000	15620000	0.621951
	chr1	8195000	8200000	0.482014		chr1	15620000	15625000	0.421053
	chr1	8225000	8230000	0.314879		chr1	15625000	15630000	0.715847
	chr1	8250000	8255000	0.0430769		chr1	15630000	15635000	0.941368
	chr1	8255000	8260000	0.305389		chr1	15635000	15640000	0.945946
	chr1	8260000	8265000	0.608491		chr1	15650000	15655000	0.801887
	chr1	8265000	8270000	0.857143		chr1	15655000	15660000	0.681373
	chr1	8270000	8275000	0.63141		chr1	15660000	15665000	0.997543
	chr1	8275000	8280000	0.34127		chr1	15670000	15675000	0.996875
	chr1	8280000	8285000	0.25		chr1	15675000	15680000	0.994872
	chr1	8285000	8290000	0.536585		chr1	15700000	15705000	0.915254
	chr1	8290000	8295000	0.556391		chr1	15715000	15720000	0.997416
	chr1	8295000	8300000	0.662162		chr1	15720000	15725000	0.885794
	chr1	8300000	8305000	0.414894		chr1	15725000	15730000	0.998141
	chr1	8305000	8310000	0.915916		chr1	15730000	15735000	0.96134
	chr1	8310000	8315000	0.346237		chr1	15735000	15740000	0.979592
	chr1	8315000	8320000	0.326531		chr1	15740000	15745000	1
	chr1	8320000	8325000	0.363208		chr1	15745000	15750000	0.941176
	chr1	8325000	8330000	0.213768		chr1	15755000	15760000	0.98892
	chr1	8330000	8335000	0.857143		chr1	15760000	15765000	0.996727
	chr1	8335000	8340000	0.633333		chr1	15765000	15770000	0.973054
	chr1	8340000	8345000	0.248889		chr1	15775000	15780000	0.885986
	chr1	8345000	8350000	0.133515		chr1	15780000	15785000	0.926554
	chr1	8350000	8355000	0.755725		chr1	15785000	15790000	0.828571
	chr1	8355000	8360000	0.118182		chr1	15790000	15795000	0.983607
	chr1	8360000	8365000	0.0540541		chr1	15795000	15800000	0.972973
	chr1	8365000	8370000	0.505263		chr1	15800000	15805000	0.933884
	chr1	8375000	8380000	0.637584		chr1	15805000	15810000	0.992347
	chr1	8380000	8385000	0.205556		chr1	15810000	15815000	0.997807
	chr1	8385000	8390000	0.612676		chr1	15815000	15820000	1
	chr1	8390000	8395000	0.0705394		chr1	15820000	15825000	1
	chr1	8395000	8400000	0.769231		chr1	15825000	15830000	0.918269
	chr1	8400000	8405000	0.158879		chr1	15830000	15835000	0.95122
	chr1	8405000	8410000	0.311688		chr1	15850000	15855000	0.994962
	chr1	8445000	8450000	0.79397		chr1	15865000	15870000	0.975369
	chr1	8450000	8455000	0.174603		chr1	15870000	15875000	0.972603
	chr1	8475000	8480000	0.238532		chr1	15885000	15890000	0.856851
	chr1	8480000	8485000	0.37234		chr1	15890000	15895000	1
	chr1	8485000	8490000	0.296296		chr1	15895000	15900000	0.981735
	chr1	8490000	8495000	0.46875		chr1	15900000	15905000	0.982759
	chr1	8495000	8500000	0.0712401		chr1	15905000	15910000	0.995536
	chr1	8500000	8505000	0.670139		chr1	15910000	15915000	0.992701
	chr1	8505000	8510000	0.590361		chr1	15915000	15920000	0.945205
	chr1	8510000	8515000	0.0119048		chr1	15920000	15925000	0.994595
	chr1	8515000	8520000	0.14346		chr1	15925000	15930000	0.930481
	chr1	8520000	8525000	0.353383		chr1	15930000	15935000	0.064
	chr1	8525000	8530000	0.281356		chr1	15935000	15940000	0.962963
	chr1	8540000	8545000	0.871111		chr1	15940000	15945000	0.969697
	chr1	8545000	8550000	0.143426		chr1	15945000	15950000	0.975
	chr1	8550000	8555000	0.663657		chr1	15950000	15955000	1
	chr1	8555000	8560000	0.0933333		chr1	15955000	15960000	0.914286
	chr1	8560000	8565000	0.510204		chr1	15960000	15965000	0.980645
	chr1	8580000	8585000	0.0617284		chr1	15965000	15970000	0.991957
	chr1	8585000	8590000	0.360656		chr1	15970000	15975000	0.996689
	chr1	8590000	8595000	0.0557276		chr1	15975000	15980000	0.983766
	chr1	8595000	8600000	0.412162		chr1	15980000	15985000	0.993392
	chr1	8600000	8605000	0.388889		chr1	15985000	15990000	0.532468
	chr1	8605000	8610000	0.212871		chr1	15990000	15995000	0.967213
	chr1	8610000	8615000	0.149789		chr1	15995000	16000000	0.986301
	chr1	8615000	8620000	0.245509		chr1	16000000	16005000	0.992126
	chr1	8620000	8625000	0.386139		chr1	16005000	16010000	0.996491
	chr1	8630000	8635000	0.878571		chr1	16010000	16015000	0.67563
	chr1	8635000	8640000	0.990196		chr1	16015000	16020000	0.75
	chr1	8640000	8645000	0.819444		chr1	16020000	16025000	0.764706
	chr1	8645000	8650000	0.646154		chr1	16025000	16030000	0.934579
	chr1	8650000	8655000	0.748428		chr1	16030000	16035000	0.987212
	chr1	8655000	8660000	0.190751		chr1	16035000	16040000	0.919094
	chr1	8660000	8665000	0.148594		chr1	16040000	16045000	0.921053
	chr1	8665000	8670000	0.335196		chr1	16045000	16050000	0.947368
	chr1	8670000	8675000	0.926316		chr1	16050000	16055000	0.737069
	chr1	8675000	8680000	0.330579		chr1	16055000	16060000	0.993485
	chr1	8680000	8685000	0.079646		chr1	16060000	16065000	0.986784
	chr1	8685000	8690000	0.444853		chr1	16065000	16070000	0.988166
	chr1	8695000	8700000	0.352941		chr1	16075000	16080000	0.787234
	chr1	8700000	8705000	0.516923		chr1	16080000	16085000	0.978495
	chr1	8705000	8710000	0.0342466		chr1	16085000	16090000	0.550725
	chr1	8710000	8715000	0.055814		chr1	16090000	16095000	0.316092
	chr1	8715000	8720000	0.483871		chr1	16095000	16100000	0.993377
	chr1	8730000	8735000	0.364341		chr1	16105000	16110000	0.95
	chr1	8735000	8740000	0.561702		chr1	16110000	16115000	0.922892
	chr1	8740000	8745000	0.439024		chr1	16120000	16125000	0.916031
	chr1	8745000	8750000	0.505556		chr1	16130000	16135000	0.0106762
	chr1	8755000	8760000	0.430894		chr1	16135000	16140000	0.918149
	chr1	8760000	8765000	0.0898876		chr1	16140000	16145000	0.16
	chr1	8765000	8770000	0.104452		chr1	16145000	16150000	0.979592
	chr1	8770000	8775000	0.81761		chr1	16150000	16155000	0.702532
	chr1	8775000	8780000	0.337931		chr1	16155000	16160000	0.948718
	chr1	8780000	8785000	0.366197		chr1	16160000	16165000	0.968254
	chr1	8785000	8790000	0.0334928		chr1	16165000	16170000	0.984615
	chr1	8790000	8795000	0.39881		chr1	16170000	16175000	0.978836
	chr1	8795000	8800000	0.280702		chr1	16175000	16180000	0.903846
	chr1	8800000	8805000	0.657534		chr1	16180000	16185000	0.982857
	chr1	8805000	8810000	0.362245		chr1	16185000	16190000	0.991031
	chr1	8820000	8825000	0.37931		chr1	16190000	16195000	0.982301
	chr1	8825000	8830000	0.857143		chr1	16195000	16200000	1
	chr1	8830000	8835000	0.263158		chr1	16200000	16205000	0.969697
	chr1	8835000	8840000	0.918089		chr1	16205000	16210000	0.984848
	chr1	8840000	8845000	0.0504386		chr1	16210000	16215000	0.978417
	chr1	8845000	8850000	0.0350877		chr1	16215000	16220000	0.888889
	chr1	8850000	8855000	0.603922		chr1	16220000	16225000	0.894231
	chr1	8855000	8860000	0.281081		chr1	16225000	16230000	1
	chr1	8860000	8865000	0.188406		chr1	16230000	16235000	0.960674
	chr1	8865000	8870000	0.16568		chr1	16235000	16240000	0.972727
	chr1	8870000	8875000	0.376147		chr1	16240000	16245000	0.97561
	chr1	8875000	8880000	0.727003		chr1	16245000	16250000	0.947368
	chr1	8885000	8890000	0.290541		chr1	16250000	16255000	0.956522
	chr1	8890000	8895000	0.106383		chr1	16255000	16260000	1
	chr1	8895000	8900000	0.00854701		chr1	16260000	16265000	0
	chr1	8900000	8905000	0		chr1	16265000	16270000	0.928571
	chr1	8905000	8910000	0.127869		chr1	16270000	16275000	0.833333
	chr1	8910000	8915000	0.0702341		chr1	16275000	16280000	0.940171
	chr1	8915000	8920000	0.597744		chr1	16280000	16285000	0.904762
	chr1	8920000	8925000	0.151261		chr1	16285000	16290000	1
	chr1	8925000	8930000	0.608856		chr1	16290000	16295000	0
	chr1	8930000	8935000	0.250774		chr1	16295000	16300000	0.955224
	chr1	8935000	8940000	0.02213		chr1	16300000	16305000	0.983936
	chr1	8940000	8945000	0.209906		chr1	16305000	16310000	1
	chr1	8965000	8970000	0.143541		chr1	16310000	16315000	0.934211
	chr1	8970000	8975000	0.264368		chr1	16315000	16320000	0.983871
	chr1	8975000	8980000	0.393574		chr1	16320000	16325000	0.987952
	chr1	8980000	8985000	0.598039		chr1	16325000	16330000	0.958333
	chr1	8985000	8990000	0.547826		chr1	16330000	16335000	0.967742
	chr1	8990000	8995000	0.425926		chr1	16335000	16340000	0.959596
	chr1	9025000	9030000	0.208092		chr1	16340000	16345000	0.832335
	chr1	9030000	9035000	0.10733		chr1	16345000	16350000	0.966292
	chr1	9035000	9040000	0.592375		chr1	16350000	16355000	0.974249
	chr1	9040000	9045000	0.636804		chr1	16355000	16360000	0.996337
	chr1	9045000	9050000	0.120833		chr1	16360000	16365000	0.967742
	chr1	9060000	9065000	0.307918		chr1	16365000	16370000	0.971831
	chr1	9065000	9070000	0.94052		chr1	16370000	16375000	0.976744
	chr1	9070000	9075000	0.259259		chr1	16375000	16380000	0.969512
	chr1	9075000	9080000	0.836066		chr1	16390000	16395000	0.992
	chr1	9080000	9085000	0.757576		chr1	16395000	16400000	0.995227
	chr1	9090000	9095000	0.289017		chr1	16400000	16405000	0.97992
	chr1	9095000	9100000	0.464286		chr1	16405000	16410000	0.997835
	chr1	9110000	9115000	0.117895		chr1	16410000	16415000	0.970833
	chr1	9115000	9120000	0.330769		chr1	16415000	16420000	0.608696
	chr1	9155000	9160000	0.666667		chr1	16425000	16430000	0.809278
	chr1	9175000	9180000	0.0218978		chr1	16430000	16435000	0.968858
	chr1	9180000	9185000	0.309859		chr1	16435000	16440000	0.94958
	chr1	9195000	9200000	0.486842		chr1	16440000	16445000	0.970149
	chr1	9210000	9215000	0.265957		chr1	16445000	16450000	0.895706
	chr1	9215000	9220000	0.0734463		chr1	16450000	16455000	0.992095
	chr1	9230000	9235000	0.168254		chr1	16455000	16460000	0.985915
	chr1	9235000	9240000	0.590164		chr1	16460000	16465000	0.927273
	chr1	9240000	9245000	0.11245		chr1	16465000	16470000	0.951613
	chr1	9245000	9250000	0.8125		chr1	16470000	16475000	0.968
	chr1	9250000	9255000	0.208723		chr1	16475000	16480000	0.990654
	chr1	9255000	9260000	0.351648		chr1	16480000	16485000	1
	chr1	9260000	9265000	0.0877193		chr1	16485000	16490000	0.972973
	chr1	9265000	9270000	0.248649		chr1	16490000	16495000	0.971429
	chr1	9280000	9285000	0.614173		chr1	16495000	16500000	0.983051
	chr1	9285000	9290000	0.374269		chr1	16500000	16505000	0.974026
	chr1	9290000	9295000	0.257485		chr1	16505000	16510000	0.96
	chr1	9295000	9300000	0.384146		chr1	16510000	16515000	0.959184
	chr1	9310000	9315000	0.218182		chr1	16515000	16520000	1
	chr1	9315000	9320000	0.0418719		chr1	16520000	16525000	0.966667
	chr1	9320000	9325000	0.605341		chr1	16525000	16530000	0.983936
	chr1	9325000	9330000	0.242308		chr1	16530000	16535000	0.942966
	chr1	9330000	9335000	0.670455		chr1	16535000	16540000	0.968254
	chr1	9335000	9340000	0.52381		chr1	16540000	16545000	0.970149
	chr1	9340000	9345000	0.198502		chr1	16545000	16550000	0.98895
	chr1	9345000	9350000	0.296296		chr1	16550000	16555000	0.987654
	chr1	9350000	9355000	0.283951		chr1	16555000	16560000	0.986971
	chr1	9355000	9360000	0.138539		chr1	16560000	16565000	0.96063
	chr1	9360000	9365000	0.607242		chr1	16565000	16570000	1
	chr1	9365000	9370000	0.58427		chr1	16570000	16575000	0.986486
	chr1	9370000	9375000	0.137536		chr1	16575000	16580000	0.968627
	chr1	9375000	9380000	0.693103		chr1	16580000	16585000	0.985075
	chr1	9380000	9385000	0.143939		chr1	16585000	16590000	0.734848
	chr1	9385000	9390000	0.263959		chr1	16600000	16605000	0.689362
	chr1	9390000	9395000	0.539062		chr1	16605000	16610000	0.974763
	chr1	9395000	9400000	0.136842		chr1	16610000	16615000	0.989437
	chr1	9400000	9405000	0.151515		chr1	16615000	16620000	0.989247
	chr1	9405000	9410000	0.409091		chr1	16620000	16625000	0.975352
	chr1	9415000	9420000	0.535714		chr1	16625000	16630000	0.990323
	chr1	9420000	9425000	0.706731		chr1	16630000	16635000	0.970443
	chr1	9425000	9430000	0.93662		chr1	16635000	16640000	0.971292
	chr1	9430000	9435000	0.708333		chr1	16640000	16645000	0.971774
	chr1	9435000	9440000	0.208696		chr1	16645000	16650000	0.994565
	chr1	9440000	9445000	0.981132		chr1	16650000	16655000	0.974359
	chr1	9445000	9450000	0.443038		chr1	16655000	16660000	1
	chr1	9450000	9455000	0.576		chr1	16660000	16665000	0.992754
	chr1	9480000	9485000	0.611111		chr1	16665000	16670000	0.99373
	chr1	9490000	9495000	0.381089		chr1	16675000	16680000	0.99
	chr1	9495000	9500000	0.0036036		chr1	16680000	16685000	0.967857
	chr1	9500000	9505000	0.0175097		chr1	16695000	16700000	0.576389
	chr1	9505000	9510000	0.184818		chr1	16710000	16715000	0.973856
	chr1	9510000	9515000	0.567686		chr1	16715000	16720000	0.984375
	chr1	9515000	9520000	0.525547		chr1	16720000	16725000	0.997596
	chr1	9520000	9525000	0.680851		chr1	16735000	16740000	0.97861
	chr1	9525000	9530000	0.306122		chr1	16740000	16745000	0.98366
	chr1	9530000	9535000	0.6		chr1	16745000	16750000	0.955381
	chr1	9535000	9540000	0.665272		chr1	16765000	16770000	1
	chr1	9540000	9545000	0.522727		chr1	16780000	16785000	0.990544
	chr1	9545000	9550000	0.56869		chr1	16800000	16805000	0.82996
	chr1	9550000	9555000	0.336323		chr1	16805000	16810000	0.986842
	chr1	9555000	9560000	0.541667		chr1	16810000	16815000	0.953804
	chr1	9560000	9565000	0.575		chr1	16815000	16820000	0.991018
	chr1	9565000	9570000	0.638889		chr1	16820000	16825000	0.0972222
	chr1	9570000	9575000	0.786325		chr1	16825000	16830000	0.0615385
	chr1	9575000	9580000	0.86747		chr1	16850000	16855000	0.934211
	chr1	9580000	9585000	0.959184		chr1	16855000	16860000	1
	chr1	9585000	9590000	0.887139		chr1	16860000	16865000	0.171429
	chr1	9600000	9605000	0.861357		chr1	16870000	16875000	0.962766
	chr1	9605000	9610000	0.159091		chr1	16875000	16880000	0.985185
	chr1	9610000	9615000	0.326633		chr1	16880000	16885000	0.339806
	chr1	9620000	9625000	0.255892		chr1	16885000	16890000	0.98227
	chr1	9625000	9630000	0.454545		chr1	16920000	16925000	0.930108
	chr1	9630000	9635000	0.197368		chr1	16925000	16930000	1
	chr1	9635000	9640000	0.0513834		chr1	16930000	16935000	0.987805
	chr1	9640000	9645000	0.142061		chr1	16935000	16940000	0.958801
	chr1	9645000	9650000	0.0661157		chr1	16940000	16945000	0.947761
	chr1	9650000	9655000	0.30303		chr1	16945000	16950000	0.899431
	chr1	9655000	9660000	0.391304		chr1	16950000	16955000	0.93314
	chr1	9660000	9665000	0.230971		chr1	16960000	16965000	0.97549
	chr1	9665000	9670000	0.0597015		chr1	16965000	16970000	0.979757
	chr1	9670000	9675000	0.0655172		chr1	16970000	16975000	0.99262
	chr1	9715000	9720000	0.0756303		chr1	16975000	16980000	0
	chr1	9725000	9730000	0.196653		chr1	16980000	16985000	1
	chr1	9730000	9735000	0.157205		chr1	16985000	16990000	0.992248
	chr1	9735000	9740000	0.242424		chr1	16990000	16995000	0.613095
	chr1	9740000	9745000	0.314488		chr1	16995000	17000000	0.512195
	chr1	9745000	9750000	0.369565		chr1	17005000	17010000	0.890152
	chr1	9750000	9755000	0.257426		chr1	17010000	17015000	0.972906
	chr1	9755000	9760000	0.497143		chr1	17015000	17020000	0.988338
	chr1	9785000	9790000	0.138462		chr1	17020000	17025000	0.996835
	chr1	9790000	9795000	0.350975		chr1	17025000	17030000	0.99631
	chr1	9795000	9800000	0.453552		chr1	17035000	17040000	0.994269
	chr1	9805000	9810000	0		chr1	17040000	17045000	0.628906
	chr1	9810000	9815000	0.239645		chr1	17045000	17050000	0.0909091
	chr1	9820000	9825000	0.418787		chr1	17050000	17055000	0.0393013
	chr1	9855000	9860000	0.470149		chr1	17080000	17085000	0.995816
	chr1	9875000	9880000	0.0932836		chr1	17085000	17090000	0.858859
	chr1	9895000	9900000	0.677725		chr1	17100000	17105000	0.881119
	chr1	9900000	9905000	0.267857		chr1	17115000	17120000	0.990476
	chr1	9905000	9910000	0.369048		chr1	17125000	17130000	1
	chr1	9910000	9915000	0.264214		chr1	17130000	17135000	0.60241
	chr1	9915000	9920000	0.251208		chr1	17135000	17140000	0.798165
	chr1	9925000	9930000	0.489286		chr1	17140000	17145000	0.99435
	chr1	9930000	9935000	0.0733333		chr1	17145000	17150000	0.927602
	chr1	9990000	9995000	0.00729927		chr1	17150000	17155000	0.948
	chr1	10055000	10060000	0.206422		chr1	17165000	17170000	0.992308
	chr1	10060000	10065000	0.0881671		chr1	17190000	17195000	0.637755
	chr1	10065000	10070000	0.0706714		chr1	17195000	17200000	0.910256
	chr1	10070000	10075000	0.262626		chr1	17200000	17205000	0.707182
	chr1	10075000	10080000	0.162996		chr1	17240000	17245000	1
	chr1	10080000	10085000	0.22973		chr1	17245000	17250000	0.959016
	chr1	10085000	10090000	0.0184659		chr1	17250000	17255000	0.983607
	chr1	10105000	10110000	0.570423		chr1	17255000	17260000	0.985075
	chr1	10110000	10115000	0.0233236		chr1	17260000	17265000	1
	chr1	10125000	10130000	0.256065		chr1	17265000	17270000	0.984127
	chr1	10135000	10140000	0.163904		chr1	17270000	17275000	0.944882
	chr1	10170000	10175000	0.102941		chr1	17275000	17280000	0.987061
	chr1	10185000	10190000	0.276243		chr1	17280000	17285000	0.973118
	chr1	10190000	10195000	0.110048		chr1	17285000	17290000	0.96
	chr1	10215000	10220000	0.162362		chr1	17290000	17295000	0.988506
	chr1	10220000	10225000	0.0746269		chr1	17295000	17300000	0.962264
	chr1	10225000	10230000	0.0735294		chr1	17300000	17305000	0.985714
	chr1	10230000	10235000	0.646341		chr1	17305000	17310000	0.932624
	chr1	10235000	10240000	0.0443686		chr1	17315000	17320000	0.823009
	chr1	10270000	10275000	0.132626		chr1	17320000	17325000	1
	chr1	10275000	10280000	0.459854		chr1	17325000	17330000	0.993266
	chr1	10280000	10285000	0.267857		chr1	17330000	17335000	0.980645
	chr1	10285000	10290000	0.569811		chr1	17335000	17340000	1
	chr1	10300000	10305000	0.75		chr1	17340000	17345000	1
	chr1	10305000	10310000	0.95		chr1	17345000	17350000	0.992167
	chr1	10310000	10315000	0.457286		chr1	17350000	17355000	0.99422
	chr1	10315000	10320000	0.403704		chr1	17355000	17360000	0.996109
	chr1	10320000	10325000	0.256		chr1	17360000	17365000	0.959596
	chr1	10325000	10330000	0.521277		chr1	17365000	17370000	0.998236
	chr1	10330000	10335000	0.37963		chr1	17370000	17375000	0.997312
	chr1	10335000	10340000	0.109272		chr1	17375000	17380000	0.984375
	chr1	10340000	10345000	0.443609		chr1	17380000	17385000	1
	chr1	10345000	10350000	0.246154		chr1	17385000	17390000	0.998148
	chr1	10365000	10370000	0.802966		chr1	17390000	17395000	0.514673
	chr1	10425000	10430000	0.248908		chr1	17395000	17400000	0.9
	chr1	10445000	10450000	0.533865		chr1	17400000	17405000	0.984211
	chr1	10470000	10475000	0.512456		chr1	17405000	17410000	0.96679
	chr1	10480000	10485000	0.2249		chr1	17410000	17415000	0.991803
	chr1	10485000	10490000	0.252604		chr1	17415000	17420000	0.988479
	chr1	10490000	10495000	0.403727		chr1	17420000	17425000	0.890208
	chr1	10495000	10500000	0.45283		chr1	17425000	17430000	0.664516
	chr1	10500000	10505000	0.51272		chr1	17435000	17440000	0.946619
	chr1	10510000	10515000	0.709434		chr1	17440000	17445000	0
	chr1	10515000	10520000	0.233333		chr1	17445000	17450000	1
	chr1	10520000	10525000	0.553265		chr1	17450000	17455000	1
	chr1	10530000	10535000	0.217857		chr1	17455000	17460000	0.993377
	chr1	10535000	10540000	0.25974		chr1	17460000	17465000	0.938776
	chr1	10550000	10555000	0.338624		chr1	17465000	17470000	0.608163
	chr1	10555000	10560000	0.289389		chr1	17470000	17475000	0.996923
	chr1	10560000	10565000	0.538462		chr1	17485000	17490000	0.774194
	chr1	10565000	10570000	0.458937		chr1	17490000	17495000	1
	chr1	10570000	10575000	0.5		chr1	17495000	17500000	0.944238
	chr1	10575000	10580000	0.947619		chr1	17520000	17525000	0.992647
	chr1	10585000	10590000	0.706263		chr1	17625000	17630000	0.821429
	chr1	10590000	10595000	0.277311		chr1	17645000	17650000	0.876712
	chr1	10620000	10625000	0.206349		chr1	17680000	17685000	0.493671
	chr1	10625000	10630000	0.140221		chr1	17685000	17690000	0.270142
	chr1	10635000	10640000	0.176353		chr1	17690000	17695000	0.887417
	chr1	10720000	10725000	0.589744		chr1	17695000	17700000	0.996875
	chr1	10740000	10745000	0.192593		chr1	17715000	17720000	0.981343
	chr1	10745000	10750000	0.376258		chr1	17735000	17740000	0.986301
	chr1	10750000	10755000	0.224181		chr1	17740000	17745000	0.991342
	chr1	10755000	10760000	0.152439		chr1	17745000	17750000	0.994475
	chr1	10760000	10765000	0.389105		chr1	17750000	17755000	0.996951
	chr1	10765000	10770000	0.0532915		chr1	17780000	17785000	0.64
	chr1	10780000	10785000	0.320122		chr1	17830000	17835000	0.671053
	chr1	10785000	10790000	0.632312		chr1	17845000	17850000	0.819838
	chr1	10790000	10795000	0.0116279		chr1	17850000	17855000	0.90625
	chr1	10810000	10815000	0.418149		chr1	17860000	17865000	0.87395
	chr1	10815000	10820000	0.106122		chr1	17865000	17870000	0.998062
	chr1	10820000	10825000	0.0645161		chr1	17870000	17875000	0.992248
	chr1	10825000	10830000	0.597701		chr1	17875000	17880000	0.958333
	chr1	10865000	10870000	0.316456		chr1	17880000	17885000	0.984848
	chr1	10870000	10875000	0.776923		chr1	17885000	17890000	0.5
	chr1	10875000	10880000	0.688953		chr1	17890000	17895000	1
	chr1	10880000	10885000	0.686111		chr1	17895000	17900000	0.965517
	chr1	10890000	10895000	0.464		chr1	17900000	17905000	0.995423
	chr1	10900000	10905000	0.0174672		chr1	17905000	17910000	0.983471
	chr1	10910000	10915000	0.0977011		chr1	17910000	17915000	0.758883
	chr1	10915000	10920000	0.832184		chr1	17915000	17920000	0.895522
	chr1	10955000	10960000	0.587224		chr1	17920000	17925000	0.87766
	chr1	10960000	10965000	0.459459		chr1	17940000	17945000	0.238095
	chr1	10965000	10970000	0.710526		chr1	17945000	17950000	0.245614
	chr1	10975000	10980000	0.304225		chr1	17960000	17965000	0.586022
	chr1	10980000	10985000	0.962963		chr1	17965000	17970000	0.547101
	chr1	10985000	10990000	0.287582		chr1	17970000	17975000	0.299043
	chr1	10990000	10995000	0.342222		chr1	17975000	17980000	0.991071
	chr1	11000000	11005000	0.558648		chr1	17980000	17985000	0.989305
	chr1	11005000	11010000	0.683333		chr1	17985000	17990000	1
	chr1	11050000	11055000	0.207127		chr1	17990000	17995000	0.084507
	chr1	11055000	11060000	0.490826		chr1	17995000	18000000	0.320755
	chr1	11060000	11065000	0.520513		chr1	18000000	18005000	0.990148
	chr1	11065000	11070000	0.491429		chr1	18005000	18010000	0.962963
	chr1	11075000	11080000	0		chr1	18030000	18035000	0.00892857
	chr1	11080000	11085000	0.50533		chr1	18050000	18055000	1
	chr1	11085000	11090000	0.486239		chr1	18055000	18060000	1
	chr1	11095000	11100000	0.0121212		chr1	18075000	18080000	0.710214
	chr1	11310000	11315000	0.18125		chr1	18080000	18085000	0.801282
	chr1	11315000	11320000	0.853659		chr1	18090000	18095000	0.83908
	chr1	11320000	11325000	0.940476		chr1	18095000	18100000	0.875817
	chr1	11325000	11330000	0.129129		chr1	18100000	18105000	0.721854
	chr1	11330000	11335000	0.463333		chr1	18105000	18110000	0.993174
	chr1	11335000	11340000	0.537688		chr1	18110000	18115000	0.990712
	chr1	11340000	11345000	0.220994		chr1	18115000	18120000	0.972318
	chr1	11360000	11365000	0.419619		chr1	18120000	18125000	0.497462
	chr1	11365000	11370000	0.310536		chr1	18125000	18130000	0.241379
	chr1	11370000	11375000	0.302083		chr1	18130000	18135000	0.0582192
	chr1	11375000	11380000	0.346154		chr1	18135000	18140000	0.788991
	chr1	11390000	11395000	0.159091		chr1	18140000	18145000	0.472973
	chr1	11395000	11400000	0.433628		chr1	18145000	18150000	0.553846
	chr1	11400000	11405000	0.664		chr1	18155000	18160000	0.753165
	chr1	11405000	11410000	0.162055		chr1	18165000	18170000	0.780822
	chr1	11415000	11420000	0.0337079		chr1	18170000	18175000	0.447489
	chr1	11420000	11425000	0.71746		chr1	18175000	18180000	0.944573
	chr1	11425000	11430000	0.857494		chr1	18180000	18185000	0.682243
	chr1	11435000	11440000	0.0982906		chr1	18190000	18195000	0.780856
	chr1	11440000	11445000	0.629032		chr1	18200000	18205000	0.977778
	chr1	11470000	11475000	0.389535		chr1	18225000	18230000	0.901709
	chr1	11565000	11570000	0.384956		chr1	18230000	18235000	0.540839
	chr1	11575000	11580000	0.62		chr1	18235000	18240000	0.712687
	chr1	11625000	11630000	0.414286		chr1	18240000	18245000	0.973373
	chr1	11630000	11635000	0.0377358		chr1	18245000	18250000	0.338028
	chr1	11635000	11640000	0.153439		chr1	18250000	18255000	0.940476
	chr1	11645000	11650000	0.224138		chr1	18255000	18260000	0.983529
	chr1	11650000	11655000	0.501511		chr1	18260000	18265000	0.279141
	chr1	11655000	11660000	0.303571		chr1	18265000	18270000	0.464615
	chr1	11665000	11670000	0.825397		chr1	18270000	18275000	0.659259
	chr1	11670000	11675000	0.568465		chr1	18275000	18280000	0.448413
	chr1	11675000	11680000	0.211207		chr1	18280000	18285000	0.563218
	chr1	11680000	11685000	0.504854		chr1	18285000	18290000	0.955128
	chr1	11685000	11690000	0.571429		chr1	18290000	18295000	0.87069
	chr1	11690000	11695000	0.655602		chr1	18295000	18300000	1
	chr1	11695000	11700000	0.4689		chr1	18300000	18305000	0.950739
	chr1	11700000	11705000	0.21875		chr1	18305000	18310000	0.740586
	chr1	11705000	11710000	0.438095		chr1	18310000	18315000	0.97235
	chr1	11715000	11720000	0.415842		chr1	18320000	18325000	0.873563
	chr1	11725000	11730000	0.155477		chr1	18325000	18330000	0.796117
	chr1	11730000	11735000	0.059387		chr1	18330000	18335000	0.997854
	chr1	11735000	11740000	0.0942029		chr1	18335000	18340000	0.976699
	chr1	11740000	11745000	0.325243		chr1	18340000	18345000	0.905063
	chr1	11745000	11750000	0.634703		chr1	18345000	18350000	0.52451
	chr1	11750000	11755000	0.345238		chr1	18350000	18355000	0.846645
	chr1	11755000	11760000	0.0958549		chr1	18370000	18375000	0.617391
	chr1	11765000	11770000	0.411411		chr1	18375000	18380000	0.808581
	chr1	11770000	11775000	0.126894		chr1	18380000	18385000	1
	chr1	11775000	11780000	0.0781991		chr1	18385000	18390000	0.614213
	chr1	11845000	11850000	0.834302		chr1	18390000	18395000	0.832117
	chr1	11850000	11855000	0.255474		chr1	18395000	18400000	1
	chr1	11855000	11860000	0.652393		chr1	18400000	18405000	0.55814
	chr1	11860000	11865000	0.167273		chr1	18405000	18410000	0.887006
	chr1	11865000	11870000	0.2249		chr1	18410000	18415000	0.963768
	chr1	11875000	11880000	0.448687		chr1	18415000	18420000	0.971831
	chr1	11900000	11905000	0.703704		chr1	18445000	18450000	0.983498
	chr1	11905000	11910000	0.470588		chr1	18465000	18470000	0.947977
	chr1	11910000	11915000	0.288462		chr1	18470000	18475000	0.95599
	chr1	11915000	11920000	0.339744		chr1	18475000	18480000	0.869748
	chr1	11920000	11925000	0.761062		chr1	18480000	18485000	0.991701
	chr1	11925000	11930000	0.291465		chr1	18485000	18490000	0.982609
	chr1	11930000	11935000	0.266553		chr1	18490000	18495000	1
	chr1	11950000	11955000	0.601504		chr1	18495000	18500000	0.644295
	chr1	11960000	11965000	0.338501		chr1	18500000	18505000	0.805907
	chr1	12035000	12040000	0.123023		chr1	18505000	18510000	0.947368
	chr1	12115000	12120000	0.600515		chr1	18510000	18515000	0.994118
	chr1	12120000	12125000	0.0871886		chr1	18515000	18520000	0.969925
	chr1	12125000	12130000	0.958333		chr1	18520000	18525000	0.990196
	chr1	12130000	12135000	0.896552		chr1	18525000	18530000	0.993151
	chr1	12135000	12140000	0.416667		chr1	18530000	18535000	0.923529
	chr1	12140000	12145000	0.434667		chr1	18540000	18545000	0.983333
	chr1	12145000	12150000	0.888325		chr1	18545000	18550000	0.974249
	chr1	12150000	12155000	0.412698		chr1	18560000	18565000	0.99187
	chr1	12155000	12160000	0.5		chr1	18565000	18570000	0.994975
	chr1	12160000	12165000	0.491103		chr1	18595000	18600000	0.945946
	chr1	12165000	12170000	0.299539		chr1	18600000	18605000	0.638889
	chr1	12170000	12175000	0.193833		chr1	18605000	18610000	0.480984
	chr1	12175000	12180000	0.977273		chr1	18610000	18615000	0.598639
	chr1	12180000	12185000	0.825806		chr1	18615000	18620000	0.853448
	chr1	12190000	12195000	0.477273		chr1	18620000	18625000	0.97541
	chr1	12195000	12200000	0.821918		chr1	18640000	18645000	0.841509
	chr1	12200000	12205000	0.855011		chr1	18645000	18650000	0.994521
	chr1	12210000	12215000	0.493213		chr1	18650000	18655000	1
	chr1	12220000	12225000	0.112903		chr1	18655000	18660000	1
	chr1	12230000	12235000	0.454106		chr1	18660000	18665000	0.9941
	chr1	12235000	12240000	0.421348		chr1	18665000	18670000	0.650794
	chr1	12240000	12245000	0.173684		chr1	18670000	18675000	0.77592
	chr1	12250000	12255000	0.853465		chr1	18675000	18680000	0.994024
	chr1	12300000	12305000	0.243151		chr1	18680000	18685000	0.996656
	chr1	12305000	12310000	0.542105		chr1	18685000	18690000	0.834835
	chr1	12330000	12335000	0.650964		chr1	18690000	18695000	0.529412
	chr1	12335000	12340000	0.242938		chr1	18695000	18700000	0.754513
	chr1	12425000	12430000	0.575758		chr1	18700000	18705000	0.857923
	chr1	12435000	12440000	0.0746528		chr1	18705000	18710000	0.519737
	chr1	12460000	12465000	0.259259		chr1	18715000	18720000	0.985816
	chr1	12465000	12470000	0.591549		chr1	18720000	18725000	0.986486
	chr1	12470000	12475000	0.788194		chr1	18725000	18730000	1
	chr1	12475000	12480000	0.0810811		chr1	18730000	18735000	1
	chr1	12505000	12510000	0.648472		chr1	18735000	18740000	0.397306
	chr1	12510000	12515000	0.129032		chr1	18740000	18745000	0.607843
	chr1	12705000	12710000	0.316397		chr1	18745000	18750000	0.407407
	chr1	12755000	12760000	0.526786		chr1	18750000	18755000	0.9
	chr1	12940000	12945000	0.461735		chr1	18755000	18760000	0.821229
	chr1	12945000	12950000	0.289377		chr1	18760000	18765000	0.929204
	chr1	12950000	12955000	0.563934		chr1	18765000	18770000	0.988024
	chr1	12960000	12965000	0.304795		chr1	18770000	18775000	0.986842
	chr1	12990000	12995000	0.0876133		chr1	18825000	18830000	0.32
	chr1	12995000	13000000	0.0677507		chr1	18840000	18845000	0.3
	chr1	13020000	13025000	0.351464		chr1	18845000	18850000	0.987768
	chr1	13030000	13035000	0.49162		chr1	18855000	18860000	0.981707
	chr1	13140000	13145000	0.398496		chr1	18860000	18865000	0.974603
	chr1	13145000	13150000	0.518072		chr1	18865000	18870000	0.989333
	chr1	13150000	13155000	0.247899		chr1	18880000	18885000	0.984615
	chr1	13155000	13160000	0.453744		chr1	18890000	18895000	0.982249
	chr1	13160000	13165000	0.926136		chr1	18900000	18905000	0.408805
	chr1	13165000	13170000	0.393548		chr1	18905000	18910000	0.996016
	chr1	13170000	13175000	0.635659		chr1	18910000	18915000	0.953271
	chr1	13175000	13180000	0.203822		chr1	18915000	18920000	0.993421
	chr1	13180000	13185000	0.903955		chr1	18920000	18925000	0.9
	chr1	13185000	13190000	0.71875		chr1	18925000	18930000	0.879808
	chr1	13245000	13250000	0.00843882		chr1	18945000	18950000	0.956938
	chr1	13320000	13325000	0.54386		chr1	18950000	18955000	0.964286
	chr1	13325000	13330000	0.604651		chr1	18955000	18960000	0.970149
	chr1	13330000	13335000	0.671924		chr1	18960000	18965000	0.786885
	chr1	13345000	13350000	0.367925		chr1	18970000	18975000	0.895082
	chr1	13360000	13365000	0.420455		chr1	18975000	18980000	0.948795
	chr1	13370000	13375000	0.498915		chr1	18980000	18985000	0.506276
	chr1	13375000	13380000	0.665198		chr1	18985000	18990000	0.0251572
	chr1	13530000	13535000	0.278689		chr1	18990000	18995000	0.295699
	chr1	13540000	13545000	0.688797		chr1	18995000	19000000	0.949153
	chr1	13545000	13550000	0.549296		chr1	19005000	19010000	0.943396
	chr1	13565000	13570000	0.760618		chr1	19015000	19020000	0.567901
	chr1	13575000	13580000	0.18107		chr1	19020000	19025000	0.776224
	chr1	13580000	13585000	0.246711		chr1	19025000	19030000	0.931034
	chr1	13595000	13600000	0.700935		chr1	19030000	19035000	0.783133
	chr1	13600000	13605000	0.941176		chr1	19035000	19040000	0.855556
	chr1	13605000	13610000	0.16185		chr1	19040000	19045000	0.98995
	chr1	13610000	13615000	0.914286		chr1	19060000	19065000	0.872283
	chr1	13615000	13620000	0.521552		chr1	19065000	19070000	0.363158
	chr1	13620000	13625000	0.96		chr1	19080000	19085000	0.857143
	chr1	13625000	13630000	0.866337		chr1	19110000	19115000	0.990654
	chr1	13635000	13640000	0.38		chr1	19115000	19120000	0.974249
	chr1	13640000	13645000	0.112637		chr1	19120000	19125000	0.996183
	chr1	13645000	13650000	0.551282		chr1	19125000	19130000	1
	chr1	13650000	13655000	0.58209		chr1	19135000	19140000	0.456476
	chr1	13655000	13660000	0.245714		chr1	19140000	19145000	0.989362
	chr1	13660000	13665000	0.170264		chr1	19145000	19150000	0.959184
	chr1	13665000	13670000	0.0869565		chr1	19180000	19185000	0.5
	chr1	13670000	13675000	0.559633		chr1	19185000	19190000	1
	chr1	13675000	13680000	0.115607		chr1	19190000	19195000	0.97561
	chr1	13680000	13685000	0.314961		chr1	19195000	19200000	0.975309
	chr1	13685000	13690000	0.766234		chr1	19200000	19205000	0.261261
	chr1	13700000	13705000	0.778689		chr1	19205000	19210000	0.153409
	chr1	13710000	13715000	0.693069		chr1	19210000	19215000	0.701835
	chr1	13720000	13725000	0.484848		chr1	19215000	19220000	0.522936
	chr1	13755000	13760000	0.141058		chr1	19220000	19225000	0.990798
	chr1	13765000	13770000	0.0348837		chr1	19225000	19230000	0.982609
	chr1	13770000	13775000	0.0631068		chr1	19230000	19235000	0.993827
	chr1	13775000	13780000	0.103261		chr1	19235000	19240000	0.907834
	chr1	13810000	13815000	0.919708		chr1	19240000	19245000	0.946927
	chr1	13815000	13820000	0.315476		chr1	19245000	19250000	0.851385
	chr1	13820000	13825000	0.0361446		chr1	19250000	19255000	0.813559
	chr1	13825000	13830000	0.112245		chr1	19255000	19260000	0.986301
	chr1	13830000	13835000	0.480851		chr1	19260000	19265000	0.996825
	chr1	13835000	13840000	0.779661		chr1	19270000	19275000	1
	chr1	13840000	13845000	0.391144		chr1	19275000	19280000	0.991453
	chr1	13855000	13860000	0.0320513		chr1	19280000	19285000	0.99162
	chr1	13875000	13880000	0.761538		chr1	19285000	19290000	0.988962
	chr1	13880000	13885000	0.248521		chr1	19290000	19295000	0.969136
	chr1	13885000	13890000	0.969789		chr1	19295000	19300000	0.986111
	chr1	13890000	13895000	0.120879		chr1	19300000	19305000	0.969697
	chr1	13900000	13905000	0.548387		chr1	19305000	19310000	0.964286
	chr1	13905000	13910000	0.587065		chr1	19310000	19315000	0.994444
	chr1	13910000	13915000	0.643564		chr1	19315000	19320000	0.967742
	chr1	13915000	13920000	0.404412		chr1	19320000	19325000	0.981481
	chr1	13920000	13925000	0.589005		chr1	19325000	19330000	1
	chr1	13925000	13930000	0.461538		chr1	19330000	19335000	0.989418
	chr1	13930000	13935000	0.35514		chr1	19335000	19340000	0.9975
	chr1	13980000	13985000	0.427586		chr1	19340000	19345000	0.989831
	chr1	13985000	13990000	0.821818		chr1	19345000	19350000	0.981818
	chr1	14060000	14065000	0.531599		chr1	19350000	19355000	0.945455
	chr1	14065000	14070000	0.330935		chr1	19355000	19360000	0.96875
	chr1	14075000	14080000	0.273504		chr1	19360000	19365000	1
	chr1	14080000	14085000	0.0434783		chr1	19365000	19370000	0.993671
	chr1	14085000	14090000	0.113744		chr1	19370000	19375000	1
	chr1	14125000	14130000	0.539394		chr1	19380000	19385000	0.774011
	chr1	14130000	14135000	0.212598		chr1	19390000	19395000	0.934343
	chr1	14135000	14140000	0.218045		chr1	19395000	19400000	0.9
	chr1	14140000	14145000	0.72093		chr1	19400000	19405000	0.647887
	chr1	14145000	14150000	0.984848		chr1	19405000	19410000	0.926641
	chr1	14150000	14155000	0.991935		chr1	19410000	19415000	0.994937
	chr1	14155000	14160000	0.398148		chr1	19415000	19420000	0.96124
	chr1	14160000	14165000	0.151351		chr1	19420000	19425000	0.945946
	chr1	14170000	14175000	0.0783133		chr1	19425000	19430000	0.537143
	chr1	14285000	14290000	0.388889		chr1	19430000	19435000	0.980315
	chr1	14290000	14295000	0.741935		chr1	19435000	19440000	0.996599
	chr1	14300000	14305000	0.515873		chr1	19440000	19445000	0.95283
	chr1	14385000	14390000	0.0140845		chr1	19445000	19450000	0.986239
	chr1	14390000	14395000	0.723926		chr1	19450000	19455000	0.971429
	chr1	14395000	14400000	0.509259		chr1	19455000	19460000	0.964286
	chr1	14405000	14410000	0.443478		chr1	19460000	19465000	0.984848
	chr1	14410000	14415000	0.776316		chr1	19465000	19470000	0.988281
	chr1	14425000	14430000	0.730964		chr1	19470000	19475000	0.984326
	chr1	14445000	14450000	0.671074		chr1	19475000	19480000	0.989637
	chr1	14450000	14455000	0.949367		chr1	19480000	19485000	0.994792
	chr1	14455000	14460000	0.859756		chr1	19485000	19490000	1
	chr1	14465000	14470000	0.583333		chr1	19490000	19495000	0.974522
	chr1	14470000	14475000	0.208333		chr1	19495000	19500000	0.967742
	chr1	14475000	14480000	0.219331		chr1	19500000	19505000	0.990196
	chr1	14515000	14520000	0.00404858		chr1	19505000	19510000	0.998131
	chr1	14525000	14530000	0.751678		chr1	19510000	19515000	0.998258
	chr1	14530000	14535000	0.797101		chr1	19525000	19530000	0.968992
	chr1	14535000	14540000	0.751515		chr1	19530000	19535000	0.824818
	chr1	14550000	14555000	0.440594		chr1	19535000	19540000	0.878049
	chr1	14560000	14565000	0.66289		chr1	19550000	19555000	1
	chr1	14565000	14570000	0.300578		chr1	19555000	19560000	0.994962
	chr1	14585000	14590000	0.158416		chr1	19560000	19565000	0.99115
	chr1	14590000	14595000	0.325088		chr1	19565000	19570000	0.754854
	chr1	14690000	14695000	0.44086		chr1	19575000	19580000	0.948052
	chr1	14695000	14700000	0.777215		chr1	19580000	19585000	0.913043
	chr1	14700000	14705000	0.0940767		chr1	19585000	19590000	0.446352
	chr1	14705000	14710000	0.283654		chr1	19590000	19595000	0.979167
	chr1	14710000	14715000	0.872093		chr1	19595000	19600000	1
	chr1	14715000	14720000	0.48048		chr1	19600000	19605000	0.923913
	chr1	14745000	14750000	0.212121		chr1	19615000	19620000	0.957447
	chr1	14760000	14765000	0.593023		chr1	19620000	19625000	1
	chr1	14780000	14785000	0.0333333		chr1	19625000	19630000	0.980769
	chr1	14790000	14795000	0.813063		chr1	19630000	19635000	0.98913
	chr1	14795000	14800000	0.122137		chr1	19635000	19640000	0.989071
	chr1	14800000	14805000	0.0662651		chr1	19640000	19645000	1
	chr1	14805000	14810000	0.772727		chr1	19645000	19650000	0.965241
	chr1	14810000	14815000	0.770073		chr1	19670000	19675000	0.708333
	chr1	14815000	14820000	0.777778		chr1	19675000	19680000	0.803002
	chr1	14820000	14825000	0.276527		chr1	19680000	19685000	0.227273
	chr1	14825000	14830000	0.921053		chr1	19685000	19690000	0.983607
	chr1	14830000	14835000	0.953846		chr1	19690000	19695000	1
	chr1	14835000	14840000	0.407295		chr1	19695000	19700000	0.970588
	chr1	14875000	14880000	0.55814		chr1	19700000	19705000	0.979592
	chr1	14910000	14915000	0.466667		chr1	19705000	19710000	0.814433
	chr1	14915000	14920000	0.136719		chr1	19710000	19715000	0.890995
	chr1	14930000	14935000	0.625		chr1	19715000	19720000	0.743386
	chr1	14935000	14940000	0.455446		chr1	19720000	19725000	0.707692
	chr1	14940000	14945000	0.113744		chr1	19730000	19735000	0.779904
	chr1	14945000	14950000	0.931751		chr1	19740000	19745000	0.745
	chr1	14955000	14960000	0.280899		chr1	19745000	19750000	0.611111
	chr1	14970000	14975000	0.293651		chr1	19750000	19755000	0.49711
	chr1	14975000	14980000	0.334783		chr1	19755000	19760000	0.43617
	chr1	15045000	15050000	0.349442		chr1	19760000	19765000	0.565217
	chr1	15140000	15145000	0.55303		chr1	19765000	19770000	0.990196
	chr1	15270000	15275000	0.230483		chr1	19770000	19775000	0.825301
	chr1	15275000	15280000	0.159184		chr1	19775000	19780000	0.415385
	chr1	15280000	15285000	0.383562		chr1	19780000	19785000	0.53112
	chr1	15295000	15300000	0.444444		chr1	19785000	19790000	0.751553
	chr1	15325000	15330000	0.700952		chr1	19790000	19795000	1
	chr1	15330000	15335000	0.369048		chr1	19795000	19800000	0.178899
	chr1	15335000	15340000	0.662338		chr1	19800000	19805000	0.884615
	chr1	15340000	15345000	0.900538		chr1	19805000	19810000	0.983389
	chr1	15345000	15350000	0.744186		chr1	19810000	19815000	0.990446
	chr1	15350000	15355000	0.581967		chr1	19820000	19825000	0.806202
	chr1	15370000	15375000	0.25876		chr1	19825000	19830000	0.829694
	chr1	15405000	15410000	0.415493		chr1	19830000	19835000	0.910714
	chr1	15410000	15415000	0.508685		chr1	19835000	19840000	0.997619
	chr1	15455000	15460000	0.365672		chr1	19840000	19845000	0.793765
	chr1	15495000	15500000	0.266667		chr1	19850000	19855000	0.693333
	chr1	15540000	15545000	0.422018		chr1	19855000	19860000	1
	chr1	15600000	15605000	0.800578		chr1	19860000	19865000	1
	chr1	15640000	15645000	0.464646		chr1	19865000	19870000	0.996721
	chr1	15645000	15650000	0.0293638		chr1	19870000	19875000	0.993506
	chr1	15665000	15670000	0.541667		chr1	19875000	19880000	0.954861
	chr1	15680000	15685000	0.708464		chr1	19880000	19885000	0.920188
	chr1	15685000	15690000	0.976744		chr1	19895000	19900000	0.503759
	chr1	15690000	15695000	0.986486		chr1	19900000	19905000	0.991957
	chr1	15695000	15700000	0.96875		chr1	19910000	19915000	0.943396
	chr1	15705000	15710000	0.859375		chr1	19915000	19920000	1
	chr1	15710000	15715000	0.450867		chr1	19920000	19925000	0.991292
	chr1	15750000	15755000	0.513514		chr1	19925000	19930000	0.863861
	chr1	15770000	15775000	0.00986842		chr1	19930000	19935000	0.938462
	chr1	15835000	15840000	0.940887		chr1	19940000	19945000	0.893506
	chr1	15840000	15845000	0.570175		chr1	19945000	19950000	0.986842
	chr1	15845000	15850000	0.0395257		chr1	19950000	19955000	0.61516
	chr1	15855000	15860000	0.457627		chr1	19955000	19960000	0.438776
	chr1	15860000	15865000	0.164251		chr1	19960000	19965000	0.863248
	chr1	15875000	15880000	0.522727		chr1	19965000	19970000	0.818653
	chr1	15880000	15885000	0.471074		chr1	19970000	19975000	1
	chr1	16070000	16075000	0.732824		chr1	19980000	19985000	0.0153846
	chr1	16100000	16105000	0.573123		chr1	19985000	19990000	0.759067
	chr1	16115000	16120000	0.449686		chr1	19990000	19995000	0.825806
	chr1	16125000	16130000	0.691406		chr1	19995000	20000000	0.123457
	chr1	16380000	16385000	0.509009		chr1	20000000	20005000	0.8125
	chr1	16385000	16390000	0.710843		chr1	20050000	20055000	0.939394
	chr1	16420000	16425000	0.228571		chr1	20060000	20065000	0.586387
	chr1	16590000	16595000	0.24359		chr1	20065000	20070000	0.925926
	chr1	16595000	16600000	0.108607		chr1	20080000	20085000	0.859922
	chr1	16670000	16675000	0.702265		chr1	20085000	20090000	0.767007
	chr1	16685000	16690000	0.42		chr1	20090000	20095000	0.569948
	chr1	16690000	16695000	0.464865		chr1	20095000	20100000	0.820408
	chr1	16700000	16705000	0.851528		chr1	20100000	20105000	0.518519
	chr1	16705000	16710000	0.586957		chr1	20105000	20110000	0.482955
	chr1	16725000	16730000	0.308219		chr1	20110000	20115000	0.6
	chr1	16730000	16735000	0.848485		chr1	20115000	20120000	0.968127
	chr1	16750000	16755000	0.48951		chr1	20120000	20125000	0.941176
	chr1	16755000	16760000	0.49		chr1	20125000	20130000	0.415584
	chr1	16760000	16765000	0.938144		chr1	20130000	20135000	0.898148
	chr1	16770000	16775000	0.986111		chr1	20135000	20140000	0.814516
	chr1	16775000	16780000	0.586345		chr1	20140000	20145000	0.170124
	chr1	16785000	16790000	0.708333		chr1	20145000	20150000	0.816471
	chr1	16790000	16795000	0.116822		chr1	20150000	20155000	0.774272
	chr1	16795000	16800000	0.509128		chr1	20160000	20165000	0.877863
	chr1	16830000	16835000	0.559671		chr1	20165000	20170000	0.686567
	chr1	16835000	16840000	0.925926		chr1	20170000	20175000	0.511013
	chr1	16840000	16845000	0.854167		chr1	20175000	20180000	0.132701
	chr1	16845000	16850000	0.54878		chr1	20180000	20185000	0.967213
	chr1	16865000	16870000	0.842857		chr1	20195000	20200000	0.98995
	chr1	16890000	16895000	0.798271		chr1	20200000	20205000	0.966216
	chr1	16895000	16900000	0.575563		chr1	20205000	20210000	0.975
	chr1	16900000	16905000	0.973333		chr1	20215000	20220000	0.958874
	chr1	16905000	16910000	0.296296		chr1	20240000	20245000	0.996094
	chr1	16910000	16915000	0.714286		chr1	20245000	20250000	1
	chr1	16915000	16920000	0.715278		chr1	20300000	20305000	0.899457
	chr1	16955000	16960000	0.0938865		chr1	20315000	20320000	0.788321
	chr1	17000000	17005000	0.516556		chr1	20320000	20325000	0.65019
	chr1	17030000	17035000	0.512941		chr1	20325000	20330000	0.925764
	chr1	17055000	17060000	0.312925		chr1	20330000	20335000	0.653846
	chr1	17060000	17065000	0.495413		chr1	20335000	20340000	0.663043
	chr1	17065000	17070000	0.32491		chr1	20340000	20345000	0.989011
	chr1	17070000	17075000	0.285714		chr1	20360000	20365000	0.942857
	chr1	17075000	17080000	0.77665		chr1	20365000	20370000	0.988166
	chr1	17090000	17095000	0.433333		chr1	20370000	20375000	0.962264
	chr1	17095000	17100000	0.706897		chr1	20375000	20380000	0.988462
	chr1	17105000	17110000	0.766355		chr1	20380000	20385000	0.96793
	chr1	17110000	17115000	0.980296		chr1	20390000	20395000	0.184874
	chr1	17120000	17125000	0.415042		chr1	20440000	20445000	0.846561
	chr1	17155000	17160000	0.176471		chr1	20445000	20450000	0.919861
	chr1	17160000	17165000	0.976744		chr1	20450000	20455000	0.949119
	chr1	17170000	17175000	0.328889		chr1	20460000	20465000	0.537688
	chr1	17175000	17180000	0.542857		chr1	20465000	20470000	0.986434
	chr1	17180000	17185000	0.772727		chr1	20470000	20475000	0.887097
	chr1	17185000	17190000	0.536232		chr1	20480000	20485000	0.988
	chr1	17205000	17210000	0.513636		chr1	20485000	20490000	0.988124
	chr1	17210000	17215000	0.779037		chr1	20495000	20500000	0.828221
	chr1	17215000	17220000	0.30303		chr1	20510000	20515000	0.689119
	chr1	17220000	17225000	0.433234		chr1	20520000	20525000	0.409091
	chr1	17225000	17230000	0.218045		chr1	20525000	20530000	0.987342
	chr1	17230000	17235000	0.207885		chr1	20535000	20540000	0.994505
	chr1	17235000	17240000	0.764543		chr1	20540000	20545000	1
	chr1	17310000	17315000	0.380368		chr1	20555000	20560000	0.990099
	chr1	17430000	17435000	0.21489		chr1	20560000	20565000	0.993958
	chr1	17475000	17480000	0.55615		chr1	20565000	20570000	0.961538
	chr1	17480000	17485000	0.42953		chr1	20570000	20575000	0.708502
	chr1	17500000	17505000	0.325758		chr1	20575000	20580000	0.915254
	chr1	17505000	17510000	0.22408		chr1	20580000	20585000	0.965517
	chr1	17510000	17515000	0.862155		chr1	20585000	20590000	0.418803
	chr1	17515000	17520000	0.663102		chr1	20590000	20595000	0.688525
	chr1	17525000	17530000	0.517442		chr1	20595000	20600000	0.621359
	chr1	17530000	17535000	0.849315		chr1	20600000	20605000	0.9375
	chr1	17535000	17540000	0.363636		chr1	20605000	20610000	0.445415
	chr1	17540000	17545000	0.105691		chr1	20610000	20615000	0.882927
	chr1	17545000	17550000	0.876289		chr1	20615000	20620000	0.301136
	chr1	17550000	17555000	0.317597		chr1	20645000	20650000	0.995305
	chr1	17555000	17560000	0.944444		chr1	20650000	20655000	0.977679
	chr1	17560000	17565000	0.53405		chr1	20655000	20660000	0.963696
	chr1	17565000	17570000	0.464646		chr1	20660000	20665000	0.818182
	chr1	17570000	17575000	0.519802		chr1	20665000	20670000	0.789855
	chr1	17575000	17580000	0.984925		chr1	20680000	20685000	0.949367
	chr1	17580000	17585000	0.0434783		chr1	20685000	20690000	1
	chr1	17585000	17590000	0.472803		chr1	20690000	20695000	0.995745
	chr1	17590000	17595000	0.132013		chr1	20695000	20700000	0.996364
	chr1	17595000	17600000	0.556604		chr1	20700000	20705000	0.993197
	chr1	17600000	17605000	0.242515		chr1	20705000	20710000	0.367647
	chr1	17605000	17610000	0.395833		chr1	20710000	20715000	0.792453
	chr1	17610000	17615000	0.862408		chr1	20715000	20720000	0.835616
	chr1	17615000	17620000	0.396		chr1	20730000	20735000	0.85906
	chr1	17620000	17625000	0.200581		chr1	20735000	20740000	0.934783
	chr1	17630000	17635000	0.356436		chr1	20745000	20750000	0.348601
	chr1	17635000	17640000	0.302326		chr1	20760000	20765000	0.630208
	chr1	17640000	17645000	0.678873		chr1	20765000	20770000	1
	chr1	17650000	17655000	0.441048		chr1	20770000	20775000	0.536424
	chr1	17655000	17660000	0.986111		chr1	20775000	20780000	0.99262
	chr1	17660000	17665000	0.265574		chr1	20780000	20785000	0.84058
	chr1	17665000	17670000	0.413408		chr1	20815000	20820000	0.936709
	chr1	17670000	17675000	0.304207		chr1	20940000	20945000	0.130435
	chr1	17675000	17680000	0.842105		chr1	20945000	20950000	0.337209
	chr1	17700000	17705000	0.804878		chr1	20950000	20955000	0.15677
	chr1	17705000	17710000	0.941176		chr1	20960000	20965000	0.0464396
	chr1	17710000	17715000	0.701058		chr1	20965000	20970000	0.0461538
	chr1	17720000	17725000	0.837838		chr1	20970000	20975000	0.885145
	chr1	17725000	17730000	0.96		chr1	20975000	20980000	0.990234
	chr1	17730000	17735000	0.478571		chr1	20980000	20985000	0.993255
	chr1	17755000	17760000	0.333333		chr1	20985000	20990000	0.678873
	chr1	17760000	17765000	0.651685		chr1	20990000	20995000	0.534247
	chr1	17765000	17770000	0.497268		chr1	21005000	21010000	0.638095
	chr1	17770000	17775000	0.337278		chr1	21010000	21015000	0.474104
	chr1	17775000	17780000	0.441718		chr1	21015000	21020000	1
	chr1	17785000	17790000	0.267123		chr1	21020000	21025000	1
	chr1	17790000	17795000	0.754386		chr1	21025000	21030000	0.945355
	chr1	17795000	17800000	0.417219		chr1	21030000	21035000	0.876543
	chr1	17800000	17805000	0.977528		chr1	21035000	21040000	0.989691
	chr1	17805000	17810000	0.825911		chr1	21040000	21045000	0.967949
	chr1	17810000	17815000	0.230337		chr1	21075000	21080000	1
	chr1	17815000	17820000	0.306122		chr1	21080000	21085000	0.990654
[truncated: 45,096 more rows]

## Sheet: Figure 1f
Compartment A			Compartment B
Gene ID	FPKM		Gene ID	FPKM
MH01g0010000	39.7746		MH01g0010200	0
MH01g0010100	47.7935		MH01g0010800	0
MH01g0010300	0		MH01g0010900	0
MH01g0010400	0.186583		MH01g0011000	28.4461
MH01g0010500	1.6229		MH01g0011300	0
MH01g0010600	37.6788		MH01g0011400	0
MH01g0010700	6.83218		MH01g0011500	0
MH01g0010800	0		MH01g0011600	0
MH01g0011000	28.4461		MH01g0012400	0
MH01g0011100	3.01257		MH01g0014000	0
MH01g0011200	1.11484		MH01g0014100	0.192451
MH01g0011700	0		MH01g0014200	0
MH01g0011800	37.7679		MH01g0014500	8.28711
MH01g0011900	0.126291		MH01g0014600	0
MH01g0012000	10.1558		MH01g0014700	0
MH01g0012100	82.4716		MH01g0016600	0
MH01g0012200	78.3171		MH01g0017300	0.0234202
MH01g0012300	6.38288		MH01g0017600	0
MH01g0012500	2.6453		MH01g0029500	0
MH01g0012600	4352.05		MH01g0029600	0.0156093
MH01g0012700	12.8445		MH01g0030500	0
MH01g0012800	2.55358		MH01g0030600	0.207252
MH01g0012900	93.0411		MH01g0030700	13.4785
MH01g0013000	8.11197		MH01g0030800	1.6156
MH01g0013100	2.4705		MH01g0030900	0.124338
MH01g0013200	17.5616		MH01g0031000	10.9308
MH01g0013300	0.429814		MH01g0031600	0.971855
MH01g0013400	14.3153		MH01g0031700	0.552662
MH01g0013500	41.3709		MH01g0032000	0.0072045
MH01g0013600	1.84086		MH01g0032100	0
MH01g0013700	0		MH01g0032400	0
MH01g0013800	10.7276		MH01g0032500	0
MH01g0013900	187.11		MH01g0032600	0
MH01g0014300	16.625		MH01g0032700	0
MH01g0014400	17.934		MH01g0032800	5.25024
MH01g0014800	0.384503		MH01g0033100	1.35112
MH01g0014900	1.11766		MH01g0033200	0.413698
MH01g0015000	0.824381		MH01g0033300	0.551482
MH01g0015100	0.468141		MH01g0033400	0
MH01g0015200	61.2018		MH01g0033500	0
MH01g0015300	0		MH01g0034400	0
MH01g0015400	29.6302		MH01g0035800	0
MH01g0015500	38.7421		MH01g0035900	0
MH01g0015600	27.3433		MH01g0036600	0
MH01g0015700	13.0179		MH01g0036700	0
MH01g0015800	3.07599		MH01g0036900	0
MH01g0015900	10.9202		MH01g0037000	0
MH01g0016000	8.30457		MH01g0037100	0
MH01g0016100	109.555		MH01g0037200	0
MH01g0016200	28.1037		MH01g0039200	0
MH01g0016300	0.995836		MH01g0039300	0
MH01g0016400	0		MH01g0039400	0
MH01g0016500	4.98649		MH01g0039600	0
MH01g0016600	0		MH01g0039700	0.0397603
MH01g0016700	0.852776		MH01g0039800	0
MH01g0016800	4.15499		MH01g0039900	0
MH01g0016900	66.907		MH01g0040100	0.111455
MH01g0017000	21.2651		MH01g0040700	48.5953
MH01g0017100	7.41969		MH01g0040900	19.8408
MH01g0017200	0.0336605		MH01g0041000	0
MH01g0017300	0.0234202		MH01g0041100	0
MH01g0017400	24.4706		MH01g0041200	0
MH01g0017500	4.17855		MH01g0041300	0
MH01g0017600	0		MH01g0041400	0
MH01g0017700	19.1014		MH01g0041500	0
MH01g0017800	0		MH01g0042300	0
MH01g0017900	14.5532		MH01g0042400	0
MH01g0018000	0.429078		MH01g0042500	0
MH01g0018100	0.296308		MH01g0042600	0
MH01g0018200	62.1286		MH01g0042700	0
MH01g0018300	11.9961		MH01g0042800	0
MH01g0018400	1.12148		MH01g0042900	0
MH01g0018500	28.2201		MH01g0043000	0
MH01g0018600	28.5416		MH01g0043100	0.390131
MH01g0018700	8.83596		MH01g0043200	0.011146
MH01g0018800	0.749085		MH01g0043800	0
MH01g0018900	14.6678		MH01g0043900	0
MH01g0019000	9.07555		MH01g0044000	0
MH01g0019100	34.1778		MH01g0044200	0.601096
MH01g0019200	6.00317		MH01g0045200	0
MH01g0019300	0		MH01g0047700	30.5784
MH01g0029300	0.346684		MH01g0047800	0.0164558
MH01g0029400	0.901528		MH01g0047900	0
MH01g0029500	0		MH01g0048000	0.0224335
MH01g0029600	0.0156093		MH01g0048100	0
MH01g0029700	0.414239		MH01g0048200	0
MH01g0029800	0.413921		MH01g0048300	0
MH01g0029900	2.41923		MH01g0048400	0
MH01g0030000	0		MH01g0048500	0.060725
MH01g0030100	2.02166		MH01g0048600	0.637771
MH01g0030200	0.877506		MH01g0048700	0
MH01g0030300	0.53832		MH01g0048800	0
MH01g0030400	0		MH01g0049500	0
MH01g0031000	10.9308		MH01g0049600	0
MH01g0031100	10.8774		MH01g0049700	0
MH01g0031200	0.11386		MH01g0050800	0.46777
MH01g0031300	1.75455		MH01g0050900	0
MH01g0031400	13.0316		MH01g0051400	0
MH01g0031500	1.65433		MH01g0051500	0
MH01g0031800	1.73428		MH01g0051600	0
MH01g0031900	4.79465		MH01g0052300	0.0223981
MH01g0032200	0		MH01g0052700	0
MH01g0032300	2.77372		MH01g0052800	0
MH01g0032900	1.67418		MH01g0052900	0
MH01g0033000	0		MH01g0053000	0
MH01g0033500	0		MH01g0053100	0
MH01g0033600	15.4355		MH01g0053200	0
MH01g0033700	21.3957		MH01g0053300	0
MH01g0033800	0		MH01g0053400	0
MH01g0033900	0.257472		MH01g0053500	0
MH01g0034000	0.541872		MH01g0053600	0
MH01g0034100	5.80913		MH01g0053700	0
MH01g0034200	2.71972		MH01g0053800	0
MH01g0034300	0.766942		MH01g0053900	0
MH01g0034400	0		MH01g0054000	0
MH01g0034500	2.23904		MH01g0056200	1.14263
MH01g0034600	1.8556		MH01g0056300	0
MH01g0034700	4.34632		MH01g0056800	0
MH01g0034800	2.739		MH01g0057700	0.0144464
MH01g0034900	8.35524		MH01g0057800	0
MH01g0035000	1.98741		MH01g0058200	0
MH01g0035100	1.73058		MH01g0058300	0
MH01g0035200	4.63446		MH01g0058400	0
MH01g0035300	51.1744		MH01g0058500	0
MH01g0035400	24.4462		MH01g0060900	0
MH01g0035500	16.4142		MH01g0061000	0
MH01g0035600	3.97636		MH01g0062700	1.52479
MH01g0035700	18.606		MH01g0063200	0.151302
MH01g0035800	0		MH01g0063300	0
MH01g0036000	3.8221		MH01g0063400	0
MH01g0036100	17.2103		MH01g0063500	0
MH01g0036200	3.05042		MH01g0063600	3.87903
MH01g0036300	19.9479		MH01g0064700	0.385209
MH01g0036400	0		MH01g0067500	0.0224196
MH01g0036500	5.5697		MH01g0067600	0
MH01g0036700	0		MH01g0068800	0
MH01g0036800	0		MH01g0068900	0.081521
MH01g0037300	44.1663		MH01g0069000	0.622228
MH01g0037400	6.40331		MH01g0069100	0.0129637
MH01g0037500	24.0745		MH01g0069200	0
MH01g0037600	6.27214		MH01g0069300	0
MH01g0037700	22.3041		MH01g0069400	0
MH01g0037800	47.086		MH01g0069500	0
MH01g0037900	0.305174		MH01g0069600	1.36186
MH01g0038000	26.0001		MH01g0071800	8.26569
MH01g0038100	4.63582		MH01g0071900	0.0243036
MH01g0038200	24.4072		MH01g0072000	0
MH01g0038300	2.15978		MH01g0072100	0
MH01g0038400	7.44576		MH01g0072200	0
MH01g0038500	29.7929		MH01g0072300	0
MH01g0038600	8.56127		MH01g0072400	0.11702
MH01g0038700	0.0220804		MH01g0072500	0
MH01g0038800	8.7391		MH01g0072600	17.1878
MH01g0038900	0		MH01g0072700	0.0167181
MH01g0039000	0.247983		MH01g0072800	0
MH01g0039100	0.607825		MH01g0072900	0
MH01g0039200	0		MH01g0073000	0
MH01g0039400	0		MH01g0073100	0
MH01g0039500	0		MH01g0073200	0.102905
MH01g0040000	0		MH01g0073300	0
MH01g0040100	0.111455		MH01g0074300	0
MH01g0040200	0.752482		MH01g0074800	0.402835
MH01g0040300	0.602009		MH01g0075000	0
MH01g0040400	549.875		MH01g0075100	0
MH01g0040500	43.4345		MH01g0075200	0.0798448
MH01g0040600	1.17382		MH01g0075300	0.272303
MH01g0040800	0.0121119		MH01g0075400	0
MH01g0040900	19.8408		MH01g0075500	0
MH01g0041500	0		MH01g0075600	0.189651
MH01g0041600	1.92483		MH01g0075900	0
MH01g0041700	6.90002		MH01g0076200	0
MH01g0041800	1.82065		MH01g0076300	0
MH01g0041900	17.8006		MH01g0076400	0.11243
MH01g0042000	19.2422		MH01g0076500	32.9171
MH01g0042100	0.635132		MH01g0076600	0
MH01g0042200	5.7119		MH01g0076700	0
MH01g0043100	0.390131		MH01g0077600	0
MH01g0043300	22.711		MH01g0080700	0
MH01g0043400	5.92443		MH01g0080800	0
MH01g0043500	0.0461495		MH01g0081500	0
MH01g0043600	16.7816		MH01g0081600	21.1024
MH01g0043700	9.71433		MH01g0081700	0
MH01g0043800	0		MH01g0081800	0
MH01g0044100	2.16419		MH01g0084500	0
MH01g0044200	0.601096		MH01g0084600	0
MH01g0044300	0.755598		MH01g0084700	0
MH01g0044400	57.0859		MH01g0084800	0
MH01g0044500	17.0135		MH01g0084900	0
MH01g0044600	53.2065		MH01g0085000	0
MH01g0044700	0		MH01g0085200	0
MH01g0044800	0.243153		MH01g0085300	0
MH01g0044900	72.9727		MH01g0085400	2.02535
MH01g0045000	0.17354		MH01g0088000	0
MH01g0045100	3.94216		MH01g0090600	0
MH01g0045300	0.232746		MH01g0092000	0
MH01g0045400	0		MH01g0092100	0
MH01g0045500	0.222203		MH01g0092900	0
MH01g0045600	14.3747		MH01g0095600	0
MH01g0045700	0		MH01g0095700	0
MH01g0045800	13.0032		MH01g0095800	0
MH01g0045900	11.5393		MH01g0098000	0
MH01g0046000	21.5972		MH01g0098100	0
MH01g0046100	0		MH01g0109500	0
MH01g0046200	0		MH01g0109600	0
MH01g0046300	0		MH01g0109700	0
MH01g0046400	279.712		MH01g0109800	0
MH01g0046500	6.69655		MH01g0109900	0
MH01g0046600	191.907		MH01g0110300	0
MH01g0046700	171.786		MH01g0111200	0.283164
MH01g0046800	7.652		MH01g0111300	0
MH01g0046900	20.7741		MH01g0112900	0
MH01g0047000	0.127191		MH01g0113000	0
MH01g0047100	0		MH01g0113100	0
MH01g0047200	1.15097		MH01g0113900	0.062863
MH01g0047300	0		MH01g0114000	0
MH01g0047400	1.26882		MH01g0114100	0
MH01g0047500	7.20446		MH01g0114400	0
MH01g0047600	6.32887		MH01g0114500	0
MH01g0047700	30.5784		MH01g0114600	0
MH01g0048600	0.637771		MH01g0114700	0
MH01g0048700	0		MH01g0114800	0
MH01g0048800	0		MH01g0114900	0
MH01g0048900	0		MH01g0115000	0
MH01g0049000	5.60255		MH01g0115300	0
MH01g0049100	0.187405		MH01g0115400	0
MH01g0049200	13.6434		MH01g0118200	9.27562
MH01g0049300	42.2948		MH01g0119400	1.4842
MH01g0049400	2.6364		MH01g0119500	0
MH01g0049500	0		MH01g0119600	0
MH01g0049800	39.5495		MH01g0119700	0
MH01g0049900	3.305		MH01g0120500	5.59456
MH01g0050000	5.77956		MH01g0121000	0
MH01g0050100	0		MH01g0121400	0
MH01g0050200	2.00157		MH01g0122200	0.294285
MH01g0050300	103.299		MH01g0122300	0.138471
MH01g0050400	0.711272		MH01g0122600	9.73259
MH01g0050500	0.444538		MH01g0123100	0.139133
MH01g0050600	233.082		MH01g0123200	0
MH01g0050700	0.24938		MH01g0123300	0
MH01g0051000	0		MH01g0123400	0.730399
MH01g0051100	1.78531		MH01g0124000	0.0379637
MH01g0051200	8.21977		MH01g0124100	0
MH01g0051300	0.71078		MH01g0125200	0
MH01g0051700	0.40014		MH01g0125300	0
MH01g0051800	60.8484		MH01g0125600	0
MH01g0051900	0.298212		MH01g0125700	0
MH01g0052000	0.537638		MH01g0125900	0
MH01g0052100	0.656408		MH01g0126000	0.489705
MH01g0052200	1.17638		MH01g0126300	0
MH01g0052300	0.0223981		MH01g0126400	0
MH01g0052400	1.06342		MH01g0126900	0.0441411
MH01g0052500	15.2841		MH01g0127000	0
MH01g0052600	1.53765		MH01g0127100	0
MH01g0054100	1.22102		MH01g0127200	0
MH01g0054200	1.84886		MH01g0127300	0
MH01g0054300	0		MH01g0127400	0
MH01g0054400	2.99448		MH01g0127500	0
MH01g0054500	0.588095		MH01g0127600	0
MH01g0054600	0.800994		MH01g0127700	0
MH01g0054700	10.4137		MH01g0127800	0
MH01g0054800	3.89776		MH01g0127900	0
MH01g0054900	0		MH01g0128000	0
MH01g0055000	1.20418		MH01g0128100	0
MH01g0055100	82.6975		MH01g0128200	0
MH01g0055200	0		MH01g0128300	0
MH01g0055300	17.9947		MH01g0128400	0
MH01g0055400	36.1161		MH01g0128500	0
MH01g0055500	0		MH01g0128600	0
MH01g0055600	0		MH01g0128700	0
MH01g0055700	0		MH01g0128800	0
MH01g0055800	0.304899		MH01g0128900	0
MH01g0055900	0.126927		MH01g0129000	0
MH01g0056000	4.94806		MH01g0129100	0
MH01g0056100	127.398		MH01g0129200	0
MH01g0056300	0		MH01g0129300	0.0347349
MH01g0056400	1.2935		MH01g0129500	0
MH01g0056500	18.8533		MH01g0129600	8.50465
MH01g0056600	45.236		MH01g0130100	0
MH01g0056700	0		MH01g0130200	0
MH01g0056800	0		MH01g0130700	0.0156872
MH01g0056900	7.31876		MH01g0131600	0
MH01g0057000	8.35397		MH01g0132500	0
MH01g0057100	6.51547		MH01g0132600	0
MH01g0057200	40.5251		MH01g0134200	0
MH01g0057300	11.4995		MH01g0135900	0
MH01g0057400	11.3629		MH01g0136000	0
MH01g0057500	9.59973		MH01g0136900	0.723535
MH01g0057600	38.7545		MH01g0137000	0
MH01g0057900	10.2597		MH01g0137100	1.00958
MH01g0058000	0		MH01g0137400	0
MH01g0058100	16.8822		MH01g0138000	0
MH01g0058200	0		MH01g0138200	0
MH01g0058300	0		MH01g0138700	0.0157649
MH01g0058400	0		MH01g0139100	0
MH01g0058500	0		MH01g0139200	0
MH01g0058600	50.9808		MH01g0139300	0
MH01g0058700	120.003		MH01g0139400	0
MH01g0058800	14.2679		MH01g0141000	0
MH01g0058900	1.13172		MH01g0141200	2.4447
MH01g0059000	8.81682		MH01g0142400	0.138331
MH01g0059100	0.0767152		MH01g0142500	0
MH01g0059200	11.4445		MH01g0144200	1.958
MH01g0059300	0.882708		MH01g0144300	0
MH01g0059400	1.31195		MH01g0144400	0
MH01g0059500	0.67366		MH01g0144500	1.52828
MH01g0059600	6.68475		MH01g0144600	9.76011
MH01g0059700	0		MH01g0146900	0
MH01g0059800	0		MH01g0148300	0.546138
MH01g0059900	0		MH01g0148400	0
MH01g0060000	0.162041		MH01g0148500	0
MH01g0060100	0.152262		MH01g0148600	0.118973
MH01g0060200	0		MH01g0148700	0
MH01g0060300	0		MH01g0148800	0.0841405
MH01g0060400	0		MH01g0148900	0
MH01g0060500	0.172862		MH01g0149000	4.21248
MH01g0060600	0		MH01g0149100	12.1701
MH01g0060700	0		MH01g0149200	0.122587
MH01g0060800	39.5766		MH01g0151000	0
MH01g0061100	1.98908		MH01g0151100	0
MH01g0061200	0		MH01g0151400	0.156619
MH01g0061300	0.291209		MH01g0153800	0
MH01g0061400	0.133237		MH01g0153900	0
MH01g0061500	0.483953		MH01g0154000	0
MH01g0061600	0.512128		MH01g0154100	0
MH01g0061700	15.4169		MH01g0154200	0
MH01g0061800	5.59956		MH01g0154300	4.43693
MH01g0061900	0		MH01g0155000	0
MH01g0062000	111.733		MH01g0155100	0
MH01g0062100	47.1923		MH01g0155200	0
MH01g0062200	14.3357		MH01g0155300	0.0155072
MH01g0062300	0		MH01g0155400	0
MH01g0062400	5.93487		MH01g0155500	0
MH01g0062500	0		MH01g0155600	0
MH01g0062600	11.1495		MH01g0155700	0
MH01g0062800	0		MH01g0155900	0
MH01g0062900	0		MH01g0156000	0
MH01g0063000	14.5602		MH01g0156100	0
MH01g0063100	0		MH01g0156200	0
MH01g0063700	0.584674		MH01g0156300	0
MH01g0063800	63.7409		MH01g0156400	0
MH01g0063900	0.312563		MH01g0156500	0
MH01g0064000	55.6583		MH01g0156600	0
MH01g0064100	7.93637		MH01g0156700	0
MH01g0064200	101.341		MH01g0156800	0
MH01g0064300	0		MH01g0157000	0
MH01g0064400	24.605		MH01g0157100	0
MH01g0064500	0		MH01g0157200	0
MH01g0064600	0.920603		MH01g0158000	0
MH01g0064700	0.385209		MH01g0158100	0
MH01g0064800	0		MH01g0158200	0.0110154
MH01g0064900	3.19859		MH01g0158500	0.0534415
MH01g0065000	0.634505		MH01g0158800	0.784493
MH01g0065100	21.7435		MH01g0159800	117.688
MH01g0065200	147.776		MH01g0159900	0
MH01g0065300	28.8402		MH01g0160000	0
MH01g0065400	16.6515		MH01g0160100	0
MH01g0065500	1.38666		MH01g0160400	0.23587
MH01g0065600	2.90334		MH01g0160500	0
MH01g0065700	3.37823		MH01g0160600	0
MH01g0065800	0		MH01g0160700	0
MH01g0065900	2.18848		MH01g0160800	0
MH01g0066000	0		MH01g0161100	0
MH01g0066100	0.0404581		MH01g0161200	0
MH01g0066200	39.4595		MH01g0161300	0
MH01g0066300	0		MH01g0164300	0
MH01g0066400	1.19862		MH01g0164400	0
MH01g0066500	92.0754		MH01g0164500	0
MH01g0066600	0		MH01g0165500	0
MH01g0066700	0		MH01g0165600	0
MH01g0066800	1.33252		MH01g0166800	0
MH01g0066900	54.6983		MH01g0167400	11.3116
MH01g0067000	5.08422		MH01g0167500	0.0556733
MH01g0067100	0		MH01g0167600	0
MH01g0067200	0.874003		MH01g0167700	0
MH01g0067300	171.054		MH01g0167800	0
MH01g0067400	0		MH01g0168000	0
MH01g0067500	0.0224196		MH01g0168100	0
MH01g0067600	0		MH01g0168200	0
MH01g0067700	6.04262		MH01g0168300	0
MH01g0067800	1.95406		MH01g0170700	0.0210215
MH01g0067900	114.738		MH01g0171200	0
MH01g0068000	20.8822		MH01g0171300	0
MH01g0068100	0		MH01g0171400	0
MH01g0068200	0		MH01g0171500	0
MH01g0068300	0		MH01g0171600	0
MH01g0068400	1.1011		MH01g0171700	0
MH01g0068500	1.20097		MH01g0171800	0
MH01g0068600	0.357023		MH01g0171900	0
MH01g0068700	0		MH01g0172200	0
MH01g0069000	0.622228		MH01g0172300	0
MH01g0069600	1.36186		MH01g0172400	0.0070593
MH01g0069700	0.206569		MH01g0173700	0.147249
MH01g0069800	0.029934		MH01g0174300	0
MH01g0069900	0		MH01g0174400	0
MH01g0070000	29.9991		MH01g0174500	0
MH01g0070100	7.30137		MH01g0175400	0.199537
MH01g0070200	26.9452		MH01g0176500	0.666497
MH01g0070300	1.35914		MH01g0176900	0
MH01g0070400	0		MH01g0177000	0
MH01g0070500	0.176145		MH01g0177200	23.0491
MH01g0070600	0.198437		MH01g0178200	0
MH01g0070700	0		MH01g0178300	0
MH01g0070800	0.0289267		MH01g0178400	0
MH01g0070900	0		MH01g0178500	30.5884
MH01g0071000	0.291917		MH01g0179400	0
MH01g0071100	0		MH01g0179500	0
MH01g0071200	0.0613795		MH01g0180500	0
MH01g0071300	4.36318		MH01g0180600	0
MH01g0071400	42.7684		MH01g0181300	0
MH01g0071500	7.9832		MH01g0181400	0
MH01g0071600	10.8535		MH01g0181500	0
MH01g0071700	4.99188		MH01g0181600	0
MH01g0071900	0.0243036		MH01g0181700	0
MH01g0072500	0		MH01g0181800	0
MH01g0072600	17.1878		MH01g0182600	0.271165
MH01g0073400	0		MH01g0182700	0
MH01g0073500	17.3971		MH01g0182800	0
MH01g0073600	0.272962		MH01g0182900	0
MH01g0073700	56.9853		MH01g0183200	0
MH01g0073800	44.374		MH01g0183500	0.0761009
MH01g0073900	31.927		MH01g0183600	16.9547
MH01g0074000	0		MH01g0183700	0.0250881
MH01g0074100	0		MH01g0183900	0.249979
MH01g0074200	4.49981		MH01g0184000	0
MH01g0074400	6.96632		MH01g0184100	0
MH01g0074500	0		MH01g0184200	0
MH01g0074600	0.27678		MH01g0184300	0
MH01g0074700	0.934866		MH01g0184400	0
MH01g0074800	0.402835		MH01g0184500	0
MH01g0074900	4.18233		MH01g0184600	0
MH01g0075100	0		MH01g0185000	0
MH01g0075200	0.0798448		MH01g0185100	0
MH01g0075700	0.102345		MH01g0185200	0
MH01g0075800	0		MH01g0185300	0
MH01g0076000	0.0951005		MH01g0185400	0
MH01g0076100	0		MH01g0186200	0.0507765
MH01g0076400	0.11243		MH01g0186300	0
MH01g0076500	32.9171		MH01g0186600	0
MH01g0076700	0		MH01g0186700	0
MH01g0076800	0		MH01g0188700	0
MH01g0076900	13.076		MH01g0188800	0
MH01g0077000	6.77216		MH01g0188900	0
MH01g0077100	15.5274		MH01g0189000	0
MH01g0077200	36.658		MH01g0189100	0
MH01g0077300	1.28418		MH01g0189200	0
MH01g0077400	6.02801		MH01g0189300	0
MH01g0077500	1.36057		MH01g0190800	0
MH01g0077700	0.35135		MH01g0190900	0
MH01g0077800	0		MH01g0191000	0
MH01g0077900	5.42504		MH01g0192300	0
MH01g0078000	0		MH01g0192400	0
MH01g0078100	0		MH01g0192500	0
MH01g0078200	26.9688		MH01g0192600	0
MH01g0078300	3.07261		MH01g0192700	0
MH01g0078400	20.4811		MH01g0192800	129.874
MH01g0078500	31.6714		MH01g0193300	0.435947
MH01g0078600	5.39095		MH01g0193400	0
MH01g0078700	3.96849		MH01g0193500	0
MH01g0078800	1.01298		MH01g0193600	0
MH01g0078900	0		MH01g0193700	0
MH01g0079000	7.27964		MH01g0193800	0
MH01g0079100	66.2493		MH01g0193900	5.16898
MH01g0079200	0.907977		MH01g0204300	0
MH01g0079300	1.183		MH01g0204600	0
MH01g0079400	2.03777		MH01g0204700	0
MH01g0079500	6.97516		MH01g0204800	0
MH01g0079600	0		MH01g0204900	56.4435
MH01g0079700	78.663		MH01g0205000	0
MH01g0079800	8.2936		MH01g0205100	0
MH01g0079900	9.52177		MH01g0205200	1.16285
MH01g0080000	24.9815		MH01g0205400	0
MH01g0080100	14.1154		MH01g0205500	0
MH01g0080200	11.7247		MH01g0205700	0
MH01g0080300	18.2735		MH01g0216000	0
MH01g0080400	0		MH01g0216200	0
MH01g0080500	0		MH01g0216300	0
MH01g0080600	0		MH01g0216400	0
MH01g0080900	0.489667		MH01g0216500	0
MH01g0081000	0		MH01g0216600	0
MH01g0081100	18.1852		MH01g0216700	0
MH01g0081200	0		MH01g0216900	0
MH01g0081300	0		MH01g0217000	0
MH01g0081400	8.77024		MH01g0217100	0
MH01g0081600	21.1024		MH01g0217200	0.0901562
MH01g0081900	7.77737		MH01g0217300	0
MH01g0082000	4.04863		MH01g0217400	0
MH01g0082100	3.60462		MH01g0217500	0
MH01g0082200	8.48836		MH01g0217600	0
MH01g0082300	23.6865		MH01g0217700	0
MH01g0082400	0.12371		MH01g0217800	0
MH01g0082500	1.41075		MH01g0217900	0
MH01g0082600	0.145312		MH01g0218000	0
MH01g0082700	0.47802		MH01g0218100	0
MH01g0082800	16.4575		MH01g0218800	0
MH01g0082900	0.193556		MH01g0219000	0
MH01g0083000	0		MH01g0219100	0
MH01g0083100	0		MH01g0219200	0
MH01g0083200	9.5997		MH01g0219300	0.301986
MH01g0083300	0.0343423		MH01g0219400	0.0369906
MH01g0083400	14.9407		MH01g0219500	0
MH01g0083500	14.4742		MH01g0219600	0
MH01g0083600	12.3852		MH01g0219700	0
MH01g0083700	21.1158		MH01g0219800	0
MH01g0083800	115.943		MH01g0219900	0.0230309
MH01g0083900	5.11177		MH01g0220300	0
MH01g0084000	18.2495		MH01g0220400	0
MH01g0084100	0.167152		MH01g0220500	0
MH01g0084200	15.0317		MH01g0220600	0
MH01g0084300	31.7294		MH01g0220700	0
MH01g0084400	0		MH01g0220800	0
MH01g0085100	0.43037		MH01g0220900	0
MH01g0085400	2.02535		MH01g0221600	0
MH01g0085500	10.3206		MH01g0221700	0
MH01g0085600	4.21515		MH01g0221800	0
MH01g0085700	4.64669		MH01g0221900	0
MH01g0085800	0		MH01g0222000	0
MH01g0085900	23.5456		MH01g0222100	0
MH01g0086000	2.11191		MH01g0222600	0.886928
MH01g0086100	4.20298		MH01g0222700	1.49824
MH01g0086200	0		MH01g0222800	0.0850632
MH01g0086300	8.88941		MH01g0223500	0.100839
MH01g0086400	12.9131		MH01g0223800	0
MH01g0086500	57.099		MH01g0223900	7.93637
MH01g0086600	6.04743		MH01g0224000	0
MH01g0086700	0		MH01g0224100	0
MH01g0086800	1.56044		MH01g0224200	0
MH01g0086900	0.133317		MH01g0224300	0
MH01g0087000	0		MH01g0224400	0
MH01g0087100	1.06818		MH01g0224500	0
MH01g0087200	1.61269		MH01g0224600	2.25815
MH01g0087300	0		MH01g0224700	0.0545995
MH01g0087400	0.837186		MH01g0224800	0
MH01g0087500	0.784131		MH01g0224900	0
MH01g0087600	7.46521		MH01g0225000	0
MH01g0087700	4.991		MH01g0225100	0
MH01g0087800	4.05987		MH01g0225200	0
MH01g0087900	0		MH01g0225300	0
MH01g0088100	0		MH01g0225500	0
MH01g0088200	1.96174		MH01g0226100	5.06817
MH01g0088300	23.732		MH01g0226700	0
MH01g0088400	2.14617		MH01g0226800	0.561088
MH01g0088500	0.0207066		MH01g0227100	0
MH01g0088600	0		MH01g0227200	0
MH01g0088700	26.7121		MH01g0227300	0
MH01g0088800	42.4476		MH01g0227600	0
MH01g0088900	5.34495		MH01g0227700	0
MH01g0089000	0		MH01g0227800	0.149126
MH01g0089100	6.28228		MH01g0227900	0
MH01g0089200	14.5056		MH01g0228000	0
MH01g0089300	0		MH01g0228100	0
MH01g0089400	2.96934		MH01g0228200	0
MH01g0089500	14.7462		MH01g0228300	0
MH01g0089600	12.7065		MH01g0228400	0
MH01g0089700	5.42701		MH01g0228500	0
MH01g0089800	20.0339		MH01g0228600	0
MH01g0089900	32.9614		MH01g0228700	0
MH01g0090000	13.5576		MH01g0228800	0
MH01g0090100	11.4965		MH01g0228900	0
MH01g0090200	7.69909		MH01g0229000	0
MH01g0090300	38.2017		MH01g0239100	0
MH01g0090400	5.85801		MH01g0239200	0
MH01g0090500	6.48189		MH01g0239300	0
MH01g0090700	51.3154		MH01g0239400	0
MH01g0090800	2.4048		MH01g0240300	0.00744025
MH01g0090900	0.268479		MH01g0240400	0
MH01g0091000	0		MH01g0240900	0
MH01g0091100	2.48308		MH01g0241000	0
MH01g0091200	1.85556		MH01g0241100	0
MH01g0091300	57.8026		MH01g0241200	0
MH01g0091400	0		MH01g0241300	0
MH01g0091500	6.42368		MH01g0241800	0
MH01g0091600	0		MH01g0242100	0
MH01g0091700	4.91485		MH01g0242200	0
MH01g0091800	0		MH01g0242300	0
MH01g0091900	0.0364888		MH01g0242400	0
MH01g0092000	0		MH01g0242500	0.121101
MH01g0092200	0.0200954		MH01g0242800	0
MH01g0092300	0.568404		MH01g0242900	0
MH01g0092400	45.5135		MH01g0243200	0
MH01g0092500	7.05293		MH01g0243400	0
MH01g0092600	4.38486		MH01g0243500	0
MH01g0092700	2.90682		MH01g0243600	0
MH01g0092800	554.215		MH01g0243700	0
MH01g0092900	0		MH01g0243800	0
MH01g0093000	12.3871		MH01g0243900	0
MH01g0093100	9.34383		MH01g0244000	0
MH01g0093200	3.2251		MH01g0244100	0
MH01g0093300	0.0954245		MH01g0244200	0
MH01g0093400	1.07528		MH01g0244300	0
MH01g0093500	4.53472		MH01g0244800	0
MH01g0093600	0.876983		MH01g0244900	1.35181
MH01g0093700	25.6771		MH01g0245200	0
MH01g0093800	1.32153		MH01g0245300	2.47277
MH01g0093900	0.0499831		MH01g0245400	0
MH01g0094000	6.45223		MH01g0245500	0
MH01g0094100	0.143669		MH01g0245600	0
MH01g0094200	31.3208		MH01g0245700	0
MH01g0094300	0		MH01g0245800	0.0173269
MH01g0094400	8.09375		MH01g0245900	0
MH01g0094500	3.96827		MH01g0246000	0
MH01g0094600	48.9407		MH01g0246100	0
MH01g0094700	0.46985		MH01g0246200	0
MH01g0094800	62.9162		MH01g0246300	0
MH01g0094900	0		MH01g0246400	0
MH01g0095000	72.8347		MH01g0246500	0
MH01g0095100	22.2379		MH01g0246600	0
MH01g0095200	8.29714		MH01g0246700	0
MH01g0095300	0.963384		MH01g0246800	0
MH01g0095400	0		MH01g0246900	0
MH01g0095500	1.40476		MH01g0247000	0
MH01g0095600	0		MH01g0247100	0
MH01g0095900	22.9634		MH01g0247200	0
MH01g0096000	0		MH01g0247300	0
MH01g0096100	0		MH01g0247400	0
MH01g0096200	0.0339235		MH01g0247500	0
MH01g0096300	0		MH01g0247600	0
MH01g0096400	33.8316		MH01g0247700	0
MH01g0096500	35.674		MH01g0247800	0
MH01g0096600	0.630833		MH01g0247900	0
MH01g0096700	0		MH01g0248000	0
MH01g0096800	28.9789		MH01g0248100	0
MH01g0096900	8.64355		MH01g0248200	0
MH01g0097000	0.529118		MH01g0248300	0
MH01g0097100	0		MH01g0248400	0
MH01g0097200	13.5546		MH01g0248500	0
MH01g0097300	24.7654		MH01g0248600	0
MH01g0097400	5.37813		MH01g0248700	0
MH01g0097500	86.6979		MH01g0248800	0
MH01g0097600	0		MH01g0248900	0
MH01g0097700	0		MH01g0249500	0
MH01g0097800	0		MH01g0249900	0
MH01g0097900	21.6223		MH01g0250000	0
MH01g0098100	0		MH01g0250300	2.8093
MH01g0098200	5.18987		MH01g0250400	0
MH01g0098300	52.0316		MH01g0250900	0
MH01g0098400	13.3718		MH01g0251000	0
MH01g0098500	2.01716		MH01g0251100	0
MH01g0098600	2.80964		MH01g0251200	0
MH01g0098700	0		MH01g0251300	0
MH01g0098800	72.298		MH01g0251500	0
MH01g0098900	295.074		MH01g0251600	0
MH01g0099000	0		MH01g0251700	0
MH01g0099100	17.2314		MH01g0251800	0.54598
MH01g0099200	121.243		MH01g0251900	0.141813
MH01g0109200	5.49527		MH01g0252000	0
MH01g0109300	20.227		MH01g0252100	0
MH01g0109400	0		MH01g0252200	0
MH01g0109900	0		MH01g0252300	0
MH01g0110000	8.07344		MH01g0252400	0
MH01g0110100	0.504933		MH01g0252500	0
MH01g0110200	5.02575		MH01g0252600	0
MH01g0110300	0		MH01g0252700	0
MH01g0110400	0		MH01g0252800	0
MH01g0110500	1.4713		MH01g0252900	0
MH01g0110600	43.4484		MH01g0253000	0
MH01g0110700	6.262		MH01g0253100	0
MH01g0110800	0.477184		MH01g0253200	0
MH01g0110900	0		MH01g0253300	0
MH01g0111000	14.9551		MH01g0253400	0
MH01g0111100	0		MH01g0253600	0
MH01g0111200	0.283164		MH01g0253900	1.59261
MH01g0111300	0		MH01g0254000	0
MH01g0111400	0		MH01g0254100	17.1379
MH01g0111500	0.0390349		MH01g0254800	0
MH01g0111600	7.71168		MH01g0254900	0
MH01g0111700	0		MH01g0255800	11.6993
MH01g0111800	0.393053		MH01g0256600	0
MH01g0111900	0.438677		MH01g0256700	0.157114
MH01g0112000	0		MH01g0256800	0
MH01g0112100	0.196131		MH01g0256900	0
MH01g0112200	22.263		MH01g0257000	0
MH01g0112300	23.016		MH01g0257100	0
MH01g0112400	20.1384		MH01g0257200	1.46965
MH01g0112500	0.0263126		MH01g0257300	0
MH01g0112600	3.25256		MH01g0257400	0
MH01g0112700	12.4607		MH01g0257500	0
MH01g0112800	7.1983		MH01g0257600	0
MH01g0112900	0		MH01g0257700	0
MH01g0113200	3462.61		MH01g0257800	0
MH01g0113300	0		MH01g0257900	0
MH01g0113400	19.8597		MH01g0258000	0
MH01g0113500	2.40754		MH01g0258100	0
MH01g0113600	33.3031		MH01g0258500	0.563181
MH01g0113700	1.0892		MH01g0259100	0
MH01g0113800	0.052105		MH01g0259200	0
MH01g0113900	0.062863		MH01g0259400	0
MH01g0114200	85.853		MH01g0259500	0.074563
MH01g0114300	0		MH01g0259600	0
MH01g0114400	0		MH01g0259700	0
MH01g0115100	0.542447		MH01g0259800	0
MH01g0115200	9.78102		MH01g0259900	0
MH01g0115300	0		MH01g0260000	0
MH01g0115500	0		MH01g0260100	0
MH01g0115600	33.7037		MH01g0260200	0
MH01g0115700	0		MH01g0260300	0
MH01g0115800	1.02255		MH01g0260400	0
MH01g0115900	27.3884		MH01g0260500	0.0175061
MH01g0116000	0		MH01g0260600	7.06733
MH01g0116100	2.58136		MH01g0260700	0
MH01g0116200	5.23698		MH01g0260800	0
MH01g0116300	0		MH01g0260900	0
MH01g0116400	0		MH01g0261000	0
MH01g0116500	7.45431		MH01g0261100	0
MH01g0116600	0		MH01g0261200	0
MH01g0116700	5.93111		MH01g0261300	0
MH01g0116800	1.97471		MH01g0261400	0
MH01g0116900	1.82539		MH01g0261500	0
MH01g0117000	0.053127		MH01g0261600	0.0558065
MH01g0117100	0		MH01g0261700	0
MH01g0117200	1.47781		MH01g0261800	0.0679055
MH01g0117300	17.252		MH01g0261900	0.486939
MH01g0117400	0.244374		MH01g0262700	0
MH01g0117500	0		MH01g0262900	0
MH01g0117600	9.63741		MH01g0263000	0
MH01g0117700	6.89438		MH01g0263100	8.45117
MH01g0117800	14.3765		MH01g0263200	0
MH01g0117900	61.5328		MH01g0263300	0
MH01g0118000	0		MH01g0263800	0
MH01g0118100	16.827		MH01g0264000	0
MH01g0118300	1.52779		MH01g0264100	0
MH01g0118400	0		MH01g0264200	0
MH01g0118500	0		MH01g0264300	0
MH01g0118600	15.1685		MH01g0264400	0
MH01g0118700	11.9516		MH01g0264500	0
MH01g0118800	1.71008		MH01g0264600	0
MH01g0118900	0.988521		MH01g0265200	0
MH01g0119000	1.83342		MH01g0265300	0
MH01g0119100	0		MH01g0265400	0.545078
MH01g0119200	22.3629		MH01g0265500	0
MH01g0119300	2.68578		MH01g0265800	0
MH01g0119800	7.20458		MH01g0265900	0
MH01g0119900	44.2383		MH01g0266000	0
MH01g0120000	59.2008		MH01g0266100	0
MH01g0120100	0		MH01g0266200	0
MH01g0120200	15.5209		MH01g0266300	0.0492209
MH01g0120300	0.065801		MH01g0266400	0.0358174
MH01g0120400	0.299916		MH01g0266500	0
MH01g0120500	5.59456		MH01g0266600	0
MH01g0120600	22.4448		MH01g0266700	0.0215716
MH01g0120700	0.10542		MH01g0266800	17.3295
MH01g0120800	0		MH01g0266900	0
MH01g0120900	0		MH01g0267000	0
MH01g0121000	0		MH01g0267100	0.372782
MH01g0121100	1.93893		MH01g0267400	0.0860462
MH01g0121200	22.5524		MH01g0267800	0
MH01g0121300	0		MH01g0267900	0
MH01g0121400	0		MH01g0268000	0
MH01g0121500	5.40249		MH01g0268300	17.8336
MH01g0121600	0.658583		MH01g0268400	0
MH01g0121700	14.8544		MH01g0268500	0
MH01g0121800	62.5327		MH01g0268600	0
MH01g0121900	4.22517		MH01g0268700	0
MH01g0122000	3.49778		MH01g0268800	0
MH01g0122100	0.165882		MH01g0268900	0
MH01g0122400	7.33396		MH01g0269000	0
MH01g0122500	0		MH01g0269100	0
MH01g0122600	9.73259		MH01g0269200	0
MH01g0122700	0.898105		MH01g0269300	0
MH01g0122800	21.405		MH01g0269400	0
MH01g0122900	0		MH01g0269500	0
MH01g0123000	12.3576		MH01g0269600	0
MH01g0123100	0.139133		MH01g0269700	0
MH01g0123500	0		MH01g0269800	0
MH01g0123600	0.820439		MH01g0269900	0
MH01g0123700	0		MH01g0270000	0
MH01g0123800	0		MH01g0270100	0
MH01g0123900	4.70359		MH01g0270200	0
MH01g0124100	0		MH01g0270300	0.401926
MH01g0124200	0		MH01g0270400	0
MH01g0124300	11.4583		MH01g0270500	0
MH01g0124400	0		MH01g0270600	0
MH01g0124500	15.3853		MH01g0270700	0
MH01g0124600	14.7887		MH01g0270800	0
MH01g0124700	22.2203		MH01g0270900	0
MH01g0124800	0		MH01g0271000	0.818163
MH01g0124900	57.9168		MH01g0271100	0
MH01g0125000	0		MH01g0271200	0.0575035
MH01g0125100	63.4505		MH01g0271300	0
MH01g0125200	0		MH01g0271400	0
MH01g0125400	0		MH01g0271500	0
MH01g0125500	2.53373		MH01g0271600	0
MH01g0125700	0		MH01g0271700	0
MH01g0125800	13.65		MH01g0271800	0
MH01g0126100	0		MH01g0271900	0
MH01g0126200	0		MH01g0272000	0
MH01g0126400	0		MH01g0272100	0
MH01g0126500	36.8997		MH01g0272200	0
MH01g0126600	14.1735		MH01g0272300	0
MH01g0126700	0.308947		MH01g0272500	0
MH01g0126800	0.126627		MH01g0272600	0
MH01g0129400	62.7916		MH01g0272700	0
MH01g0129500	0		MH01g0272800	0
MH01g0129700	51.3426		MH01g0272900	0
MH01g0129800	0		MH01g0273000	0.0141132
MH01g0129900	4.20562		MH01g0273100	0
MH01g0130000	2.4598		MH01g0273200	0
MH01g0130300	3.38926		MH01g0273400	0.0549765
MH01g0130400	38.8339		MH01g0273500	0
MH01g0130500	13.3613		MH01g0273600	0
MH01g0130600	0		MH01g0273700	0
MH01g0130800	13.3967		MH01g0273800	0
MH01g0130900	3.6841		MH01g0273900	0
MH01g0131000	0.86207		MH01g0274000	0
MH01g0131100	1.95013		MH01g0274100	0.061008
MH01g0131200	0		MH01g0274200	0
MH01g0131300	0		MH01g0274300	0
MH01g0131400	0		MH01g0274400	0
MH01g0131500	0		MH01g0274500	0
MH01g0131700	0.0140766		MH01g0274600	0
MH01g0131800	18.0831		MH01g0274700	0
MH01g0131900	7.0409		MH01g0274800	0
MH01g0132000	21.4036		MH01g0274900	0
MH01g0132100	0.0908625		MH01g0275000	0
MH01g0132200	0		MH01g0275100	0
MH01g0132300	0.952241		MH01g0275200	0
MH01g0132400	0		MH01g0275300	0
MH01g0132700	11.7821		MH01g0275400	0
MH01g0132800	3.29604		MH01g0275500	0
MH01g0132900	0		MH01g0275600	0
MH01g0133000	15.4755		MH01g0275700	0
MH01g0133100	56.1324		MH01g0275800	0
MH01g0133200	5.62492		MH01g0275900	0
MH01g0133300	23.1626		MH01g0276000	0
MH01g0133400	5.95633		MH01g0276100	0
MH01g0133500	0		MH01g0276400	0
MH01g0133600	0		MH01g0276500	14.2552
MH01g0133700	0.595628		MH01g0276600	0.0971235
MH01g0133800	5.72071		MH01g0276700	0
MH01g0133900	162.621		MH01g0277000	6.66322
MH01g0134000	9.97559		MH01g0277100	0
MH01g0134100	0		MH01g0277200	0
MH01g0134300	0		MH01g0277300	0.305034
MH01g0134400	14.878		MH01g0277400	8.9471
MH01g0134500	1.53051		MH01g0277500	4.06346
MH01g0134600	2.77562		MH01g0277600	2.78771
MH01g0134700	22.3973		MH01g0277700	0
MH01g0134800	1.43884		MH01g0277800	0
MH01g0134900	0.868853		MH01g0277900	0
MH01g0135000	0		MH01g0278000	0
MH01g0135100	3.42175		MH01g0278100	0
MH01g0135200	1.03025		MH01g0278200	0
MH01g0135300	1.78918		MH01g0278300	0
MH01g0135400	2.21394		MH01g0278400	0
MH01g0135500	6.22623		MH01g0278500	0
MH01g0135600	18.342		MH01g0278600	0
MH01g0135700	1.15191		MH01g0278700	0.17073
MH01g0135800	0		MH01g0278800	0.470716
MH01g0135900	0		MH01g0278900	0
MH01g0136100	0		MH01g0279000	0
MH01g0136200	13.5305		MH01g0279100	0
MH01g0136300	32.4564		MH01g0279200	0
MH01g0136400	0.451047		MH01g0279300	0.0378826
MH01g0136500	6.49184		MH01g0279400	0
MH01g0136600	12.5239		MH01g0280500	0
MH01g0136700	7.68894		MH01g0280600	0
MH01g0136800	0.435536		MH01g0280700	0.857313
MH01g0137200	0		MH01g0280800	0
MH01g0137300	0		MH01g0280900	0
MH01g0137400	0		MH01g0281000	0
MH01g0137500	8.12183		MH01g0281100	0
MH01g0137600	50.5374		MH01g0281200	0
MH01g0137700	0.220826		MH01g0281300	0
MH01g0137800	5.74526		MH01g0281400	0
MH01g0137900	0.154385		MH01g0281500	0
MH01g0138100	1.85472		MH01g0281600	0.0155102
MH01g0138300	265.234		MH01g0281700	0.0260055
MH01g0138400	29.1607		MH01g0281800	0
MH01g0138500	46.4586		MH01g0281900	0
MH01g0138600	3.36994		MH01g0282000	0
MH01g0138800	5.40746		MH01g0282100	0
MH01g0138900	24.7331		MH01g0282200	0
MH01g0139000	2.9741		MH01g0282300	0
MH01g0139100	0		MH01g0282400	0
MH01g0139400	0		MH01g0282500	0
MH01g0139500	0		MH01g0282600	0
MH01g0139600	0.103587		MH01g0282700	0
MH01g0139700	10.7632		MH01g0282800	0
MH01g0139800	2.56215		MH01g0282900	0
MH01g0139900	0.835248		MH01g0283000	0
MH01g0140000	17.6746		MH01g0283100	0
MH01g0140100	9.77303		MH01g0283200	0
MH01g0140200	4.6104		MH01g0283300	0
MH01g0140300	17.4353		MH01g0283400	0
MH01g0140400	42.2373		MH01g0283500	0
MH01g0140500	2.13525		MH01g0283600	0
MH01g0140600	8.23215		MH01g0283700	0
MH01g0140700	7.3045		MH01g0283900	0
MH01g0140800	0.400765		MH01g0284000	0
MH01g0140900	3.46049		MH01g0284100	0
MH01g0141100	0		MH01g0284200	2.84618
MH01g0141200	2.4447		MH01g0284300	1.50453
MH01g0141300	0.394316		MH01g0284500	0
MH01g0141400	0		MH01g0284600	0
MH01g0141500	1.15843		MH01g0284700	0.0165808
MH01g0141600	0		MH01g0284800	0
MH01g0141700	0		MH01g0284900	0
MH01g0141800	6.93436		MH01g0285000	2.08691
MH01g0141900	0		MH01g0285100	0.0697885
MH01g0142000	0		MH01g0285200	0
MH01g0142100	0		MH01g0285300	11.5292
MH01g0142200	44.4372		MH01g0285400	0
MH01g0142300	0		MH01g0285500	0
MH01g0142400	0.138331		MH01g0285600	0
MH01g0142600	0		MH01g0285700	0
MH01g0142700	0		MH01g0285800	0.166837
MH01g0142800	9.33909		MH01g0285900	0
MH01g0142900	64.6351		MH01g0286000	0
MH01g0143000	37.5232		MH01g0286100	0
MH01g0143100	8.7424		MH01g0286200	0
MH01g0143200	1.77698		MH01g0286300	0
MH01g0143300	0		MH01g0286400	0
MH01g0143400	1.53349		MH01g0286500	0
MH01g0143500	17.0388		MH01g0286900	0
MH01g0143600	23.8315		MH01g0287000	0
MH01g0143700	0.0622077		MH01g0287400	0
MH01g0143800	16.9501		MH01g0287700	0
MH01g0143900	49.5658		MH01g0288200	0
MH01g0144000	0		MH01g0288400	0
MH01g0144100	346.376		MH01g0288600	0
MH01g0144700	3.82532		MH01g0289100	0
MH01g0144800	0.149983		MH01g0289200	0
MH01g0144900	3.506		MH01g0289300	0.334112
MH01g0145000	0.497234		MH01g0289400	0
MH01g0145100	1.3097		MH01g0289500	0
MH01g0145200	0.982042		MH01g0290700	0
MH01g0145300	0.0219856		MH01g0290800	0.0295517
MH01g0145400	4.03515		MH01g0290900	0
MH01g0145500	6.47806		MH01g0291000	0.030159
MH01g0145600	6.2118		MH01g0291100	0
MH01g0145700	5.41122		MH01g0291200	0.0236188
MH01g0145800	0		MH01g0291300	0
MH01g0145900	19.7931		MH01g0291400	15.4169
MH01g0146000	13.7787		MH01g0291500	0
MH01g0146100	5.05269		MH01g0292500	0
MH01g0146200	0		MH01g0292600	0
MH01g0146300	7.6299		MH01g0292700	0
MH01g0146400	1.21392		MH01g0292800	0
MH01g0146500	8.74995		MH01g0292900	0
MH01g0146600	0		MH01g0293100	0.0459583
MH01g0146700	0		MH01g0293200	0
MH01g0146800	24.0131		MH01g0293300	0
MH01g0147000	9.4662		MH01g0293400	0
MH01g0147100	7.9112		MH01g0293500	0
MH01g0147200	3.44834		MH01g0293600	0
MH01g0147300	0		MH01g0293700	0
MH01g0147400	0		MH01g0293800	0
MH01g0147500	0.20865		MH01g0293900	0
MH01g0147600	0		MH01g0294000	0
MH01g0147700	7.18687		MH01g0294100	0
MH01g0147800	5.41872		MH01g0294200	0
MH01g0147900	25.2307		MH01g0294300	0
MH01g0148000	9.26465		MH01g0294400	6.31676
MH01g0148100	0.232714		MH01g0294500	5.12729
MH01g0148200	26.9637		MH01g0294600	0
MH01g0148300	0.546138		MH01g0294900	0
MH01g0148500	0		MH01g0295000	0
MH01g0149300	32.3786		MH01g0295100	0
MH01g0149400	0		MH01g0295200	0
MH01g0149500	0		MH01g0295300	0
MH01g0149600	48.5913		MH01g0295400	0
MH01g0149700	31.2831		MH01g0295500	0
MH01g0149800	0.0214767		MH01g0296100	5.36136
MH01g0149900	6.71101		MH01g0296200	1.8955
MH01g0150000	18.4668		MH01g0296400	0
MH01g0150100	57.4356		MH01g0296500	0
MH01g0150200	0		MH01g0296600	0
MH01g0150300	17.5227		MH01g0296700	2.54226
MH01g0150400	414.052		MH01g0296800	0
MH01g0150500	0		MH01g0296900	0
MH01g0150600	0.050092		MH01g0297000	0
MH01g0150700	37.2807		MH01g0297100	0
MH01g0150800	0		MH01g0297200	0
MH01g0150900	0.033216		MH01g0297300	0
MH01g0151200	0.0264863		MH01g0297400	0
MH01g0151300	4.93891		MH01g0297500	0
MH01g0151500	24.0484		MH01g0297600	0
MH01g0151600	0		MH01g0297700	0
MH01g0151700	0.0487136		MH01g0297800	0
MH01g0151800	0		MH01g0297900	0
MH01g0151900	0		MH01g0298000	0
MH01g0152000	0		MH01g0298100	5.03871
MH01g0152100	0		MH01g0298200	0.0196786
MH01g0152200	4.91451		MH01g0298300	0
MH01g0152300	5.47377		MH01g0298400	0
MH01g0152400	0.323092		MH01g0298500	0
MH01g0152500	0		MH01g0298600	0
MH01g0152600	0.0936199		MH01g0298700	0
MH01g0152700	15.8436		MH01g0299000	1.73273
MH01g0152800	0		MH01g0299100	0
MH01g0152900	12.9903		MH01g0299200	0
MH01g0153000	46.4227		MH01g0299300	0
MH01g0153100	0		MH01g0299400	0
MH01g0153200	0.568612		MH01g0299500	0
MH01g0153300	0.251829		MH01g0299600	0
MH01g0153400	0		MH01g0299700	0
MH01g0153500	8.15491		MH01g0299800	0
MH01g0153600	3.74764		MH01g0300500	0
MH01g0153700	0		MH01g0300700	0
MH01g0153800	0		MH01g0301000	0
MH01g0154300	4.43693		MH01g0301300	0
MH01g0154400	13.4477		MH01g0301400	0
MH01g0154500	14.8354		MH01g0301500	0.109479
MH01g0154600	0		MH01g0301600	0.0110702
MH01g0154700	0		MH01g0301700	0
MH01g0154800	0.63222		MH01g0301800	1.04756
MH01g0154900	2.02683		MH01g0301900	0
MH01g0155000	0		MH01g0302000	0
MH01g0155100	0		MH01g0302100	0
MH01g0155700	0		MH01g0302200	4.59802
MH01g0155800	0.0247903		MH01g0302300	0
MH01g0156900	0		MH01g0302400	1.84499
MH01g0157000	0		MH01g0302700	0.13401
MH01g0157200	0		MH01g0302900	0
MH01g0157300	0		MH01g0303200	0
MH01g0157400	22.218		MH01g0303300	0
MH01g0157500	0		MH01g0303400	0
MH01g0157600	1.13078		MH01g0303600	30.6961
MH01g0157700	4.9204		MH01g0303700	1.35592
MH01g0157800	0.435184		MH01g0303800	0
MH01g0157900	41.8869		MH01g0303900	17.9343
MH01g0158200	0.0110154		MH01g0304000	0
MH01g0158300	5.9407		MH01g0304100	0.108614
MH01g0158400	0		MH01g0304200	0.38625
MH01g0158500	0.0534415		MH01g0304300	0
MH01g0158600	3.80234		MH01g0304400	0
MH01g0158700	0.0875209		MH01g0304500	0
MH01g0158900	0		MH01g0304600	0
MH01g0159000	30.5622		MH01g0304700	0.0227453
MH01g0159100	6.2413		MH01g0305400	0
MH01g0159200	19.1622		MH01g0305500	0
MH01g0159300	0		MH01g0305600	0.051947
MH01g0159400	33.9798		MH01g0305700	0
MH01g0159500	2.63932		MH01g0305800	0.489588
MH01g0159600	0.0867154		MH01g0305900	0
MH01g0159700	117.719		MH01g0306100	0
MH01g0159800	117.688		MH01g0306200	0
MH01g0160000	0		MH01g0306300	0
MH01g0160100	0		MH01g0306400	0
MH01g0160200	0		MH01g0306500	0
MH01g0160300	0.301579		MH01g0306700	0
MH01g0160400	0.23587		MH01g0306800	0
MH01g0160700	0		MH01g0307800	0
MH01g0160800	0		MH01g0307900	0
MH01g0160900	0		MH01g0308000	0
MH01g0161000	0.181055		MH01g0308100	0
MH01g0161400	10.5527		MH01g0308200	0
MH01g0161500	34.5024		MH01g0308300	0
MH01g0161600	0.137008		MH01g0308700	0
MH01g0161700	36.7432		MH01g0308800	0
MH01g0161800	9.80199		MH01g0308900	0
MH01g0161900	10.3375		MH01g0309400	0
MH01g0162000	0		MH01g0309500	0
MH01g0162100	189.487		MH01g0309600	11.1643
MH01g0162200	0		MH01g0309700	6.03266
MH01g0162300	51.193		MH01g0309800	0.0969779
MH01g0162400	7.21598		MH01g0310000	0
MH01g0162500	0.207205		MH01g0310100	0
MH01g0162600	0		MH01g0310200	0
MH01g0162700	12.009		MH01g0310300	0
MH01g0162800	0.098813		MH01g0310400	0
MH01g0162900	0		MH01g0310500	0
MH01g0163000	8.09701		MH01g0310600	0
MH01g0163100	11.6444		MH01g0310700	0
MH01g0163200	0		MH01g0310800	0
MH01g0163300	100.616		MH01g0310900	0
MH01g0163400	1.68088		MH01g0311000	0
MH01g0163500	1.98589		MH01g0311100	0
MH01g0163600	4.84206		MH01g0311200	3.35981
MH01g0163700	12.6451		MH01g0311300	0
MH01g0163800	0		MH01g0311400	0
MH01g0163900	71.4476		MH01g0311500	0
MH01g0164000	97.4578		MH01g0311600	0
MH01g0164100	62.2182		MH01g0311700	0
MH01g0164200	2.01471		MH01g0311800	0
MH01g0164500	0		MH01g0311900	0
MH01g0164600	13.3301		MH01g0312000	0
MH01g0164700	0.186024		MH01g0312100	0
MH01g0164800	0.431569		MH01g0312200	0
MH01g0164900	52.9799		MH01g0312300	0
MH01g0165000	19.1969		MH01g0312400	0
MH01g0165100	0		MH01g0312500	0
MH01g0165200	0		MH01g0312600	0
MH01g0165300	1.46514		MH01g0312700	0
MH01g0165400	0		MH01g0312800	0
MH01g0165500	0		MH01g0312900	0
MH01g0165700	0		MH01g0313000	0
MH01g0165800	0.029083		MH01g0313100	22.0671
MH01g0165900	0.361754		MH01g0313200	0
MH01g0166000	0.351859		MH01g0313300	0
MH01g0166100	0		MH01g0313400	0
MH01g0166200	0		MH01g0313500	0
MH01g0166300	0.0946655		MH01g0313600	0
MH01g0166400	0.171931		MH01g0313700	0
MH01g0166500	27.7209		MH01g0313800	0
MH01g0166600	257.671		MH01g0313900	0
MH01g0166700	0		MH01g0314000	0
MH01g0166900	3.57837		MH01g0314100	0
MH01g0167000	84.8186		MH01g0314200	8.70615
MH01g0167100	8.05734		MH01g0314300	0
MH01g0167200	0		MH01g0314400	0
MH01g0167300	1.59036		MH01g0314500	0
MH01g0167400	11.3116		MH01g0314600	0
MH01g0167900	1.46989		MH01g0314700	0
MH01g0168400	0.17178		MH01g0314800	0
MH01g0168500	6.72956		MH01g0315300	0
MH01g0168600	32.3087		MH01g0315400	0
MH01g0168700	0		MH01g0315500	0
MH01g0168800	24.3524		MH01g0315600	0.064942
MH01g0168900	3.21077		MH01g0316000	0
MH01g0169000	58.929		MH01g0316200	0
MH01g0169100	0		MH01g0316300	0
MH01g0169200	1.38577		MH01g0316400	0
MH01g0169300	15.9286		MH01g0316500	0
MH01g0169400	0.492672		MH01g0316700	0
MH01g0169500	4.2989		MH01g0316800	0
MH01g0169600	0		MH01g0316900	0
MH01g0169700	0		MH01g0317000	0
MH01g0169800	0		MH01g0317100	0
MH01g0169900	0		MH01g0317200	0.165441
MH01g0170000	0		MH01g0317300	0
MH01g0170100	0		MH01g0317400	0
MH01g0170200	2.46324		MH01g0317600	0
MH01g0170300	85.0633		MH01g0317700	0
MH01g0170400	0		MH01g0317800	0
MH01g0170500	0		MH01g0317900	0
MH01g0170600	27.863		MH01g0318000	0
MH01g0170700	0.0210215		MH01g0318100	0
MH01g0170800	16.3102		MH01g0318200	0
MH01g0170900	35.186		MH01g0318300	0
MH01g0171000	0.0137985		MH01g0318500	0.0834935
MH01g0171100	12.042		MH01g0318600	0
MH01g0172000	6.50813		MH01g0318700	0.0146967
MH01g0172100	2.33479		MH01g0318800	0
MH01g0172500	27.4331		MH01g0318900	0
MH01g0172600	17.9305		MH01g0319000	0
MH01g0172700	78.8187		MH01g0319100	0
MH01g0172800	24.6495		MH01g0319200	0
MH01g0172900	0		MH01g0319300	0
MH01g0173000	0.0337196		MH01g0319600	0
MH01g0173100	0		MH01g0319700	0
MH01g0173200	29.7422		MH01g0319800	0
MH01g0173300	1.31557		MH01g0319900	0
MH01g0173400	9.78401		MH01g0320000	0
MH01g0173500	3.79024		MH01g0320100	0
MH01g0173600	2.73582		MH01g0320200	0
MH01g0173800	0.162228		MH01g0320300	0
MH01g0173900	0.447124		MH01g0320400	0.0960545
MH01g0174000	0		MH01g0320500	0
MH01g0174100	0.0701038		MH01g0320600	0
MH01g0174200	0.214355		MH01g0320700	0
MH01g0174600	3.90141		MH01g0320800	0.0310845
MH01g0174700	16.4389		MH01g0320900	0
MH01g0174800	0		MH01g0321100	6.68411
MH01g0174900	17.7698		MH01g0321200	0
MH01g0175000	11.1318		MH01g0321500	0
MH01g0175100	3.12782		MH01g0321700	0
MH01g0175200	30.301		MH01g0321800	0.0158989
MH01g0175300	37.2124		MH01g0321900	0
MH01g0175400	0.199537		MH01g0322000	0
MH01g0175500	1.184		MH01g0322100	0
MH01g0175600	0		MH01g0322200	0.095009
MH01g0175700	0		MH01g0322300	0
MH01g0175800	10.6965		MH01g0322400	0
MH01g0175900	11.6179		MH01g0322500	0
MH01g0176000	39.2999		MH01g0322600	0
MH01g0176100	7.30296		MH01g0322700	0.0500792
MH01g0176200	17.5252		MH01g0322900	0
MH01g0176300	14.8319		MH01g0323000	0
MH01g0176400	0		MH01g0323100	0
MH01g0176500	0.666497		MH01g0323200	0
MH01g0176600	0		MH01g0323400	0
MH01g0176700	0		MH01g0323500	0
MH01g0176800	20.6567		MH01g0323600	0.0246719
MH01g0177100	12.6686		MH01g0323700	0
MH01g0177200	23.0491		MH01g0323800	0
MH01g0177300	75.8577		MH01g0323900	0
MH01g0177400	0.0569005		MH01g0324400	16.6329
MH01g0177500	3.94494		MH01g0324500	0
MH01g0177600	3.94731		MH01g0324600	0
MH01g0177700	0		MH01g0324700	0
MH01g0177800	1.04467		MH01g0324800	0
MH01g0177900	77.3787		MH01g0324900	0
MH01g0178000	0		MH01g0325000	0
MH01g0178100	6.53859		MH01g0325100	0
MH01g0178200	0		MH01g0325200	0
MH01g0178500	30.5884		MH01g0325300	0
MH01g0178600	0		MH01g0325400	0
MH01g0178700	1.29539		MH01g0325500	0
MH01g0178800	1.62291		MH01g0325600	0
MH01g0178900	0		MH01g0325700	0
MH01g0179000	22.3055		MH01g0325800	0
MH01g0179100	18.0696		MH01g0325900	0
MH01g0179200	12.5462		MH01g0326000	0.0646215
MH01g0179300	0		MH01g0326100	0
MH01g0179400	0		MH01g0326200	0
MH01g0179600	0.553247		MH01g0326300	0
MH01g0179700	0.0126543		MH01g0326400	0
MH01g0179800	0.408758		MH01g0326500	0
MH01g0179900	8.82939		MH01g0326600	3.38699
MH01g0180000	0		MH01g0326700	0
MH01g0180100	50.0054		MH01g0326800	0
MH01g0180200	6.61693		MH01g0326900	0
MH01g0180300	1.01343		MH01g0327000	0.0316508
MH01g0180400	0		MH01g0327100	0
MH01g0180600	0		MH01g0327200	0
MH01g0180700	7.80007		MH01g0327300	0
MH01g0180800	7.2745		MH01g0327400	0
MH01g0180900	28.6491		MH01g0327500	0.0104022
MH01g0181000	33.9092		MH01g0327800	0
MH01g0181100	44.3036		MH01g0327900	0
MH01g0181200	0		MH01g0328000	0
MH01g0181900	1.32131		MH01g0328100	0
MH01g0182000	0		MH01g0328600	0
MH01g0182100	59.8933		MH01g0328700	0
MH01g0182200	0		MH01g0328800	0
MH01g0182300	0		MH01g0328900	0
MH01g0182400	23.1964		MH01g0329000	0.0876265
MH01g0182500	11.8715		MH01g0329100	0
MH01g0182900	0		MH01g0329200	0
MH01g0183000	13.5733		MH01g0329300	0
MH01g0183100	13.463		MH01g0329400	0
MH01g0183300	0		MH01g0329500	0
MH01g0183400	18.7451		MH01g0339500	0
MH01g0183800	0.210589		MH01g0339600	0
MH01g0183900	0.249979		MH01g0339700	0
MH01g0184700	0		MH01g0339800	0
MH01g0184800	0		MH01g0339900	0
MH01g0184900	0.436479		MH01g0340000	0
MH01g0185200	0		MH01g0340100	0
MH01g0185300	0		MH01g0340200	0
MH01g0185500	0.0157984		MH01g0340300	0.0100333
MH01g0185600	36.0341		MH01g0340400	0
MH01g0185700	0		MH01g0340500	0
MH01g0185800	1.69963		MH01g0340600	0
MH01g0185900	10.6999		MH01g0340700	0
MH01g0186000	1.41397		MH01g0340800	0
MH01g0186100	120.381		MH01g0340900	0
MH01g0186400	51.9873		MH01g0341000	0
MH01g0186500	17.6936		MH01g0341100	0
MH01g0186600	0		MH01g0341200	0
MH01g0186800	6.25582		MH01g0341300	0
MH01g0186900	17.095		MH01g0341400	0
MH01g0187000	11.8798		MH01g0341500	0
MH01g0187100	12.0025		MH01g0341800	0
MH01g0187200	48.526		MH01g0341900	0
MH01g0187300	4.16997		MH01g0342000	0
MH01g0187400	0.534324		MH01g0342100	0
MH01g0187500	0		MH01g0342300	0
MH01g0187600	0		MH01g0342400	0
MH01g0187700	5.08993		MH01g0342500	0
MH01g0187800	12.6224		MH01g0342600	0
MH01g0187900	0		MH01g0342700	0
MH01g0188000	15.7965		MH01g0342800	0
MH01g0188100	0		MH01g0342900	0
MH01g0188200	3.56655		MH01g0343000	0
MH01g0188300	7.96994		MH01g0343100	0
MH01g0188400	6.0943		MH01g0343200	0
MH01g0188500	0		MH01g0343300	0
MH01g0188600	4.62354		MH01g0343400	0
MH01g0188700	0		MH01g0343500	0
MH01g0189200	0		MH01g0343600	0
MH01g0189300	0		MH01g0343700	0
MH01g0189400	300.336		MH01g0343800	0
MH01g0189500	4.78346		MH01g0343900	0
MH01g0189600	0.069979		MH01g0344000	0
MH01g0189700	202.982		MH01g0344100	0
MH01g0189800	0		MH01g0344200	0
MH01g0189900	14.4565		MH01g0344300	0
MH01g0190000	130.412		MH01g0344400	0
MH01g0190100	8.11219		MH01g0344500	0
MH01g0190200	0		MH01g0344600	0
MH01g0190300	126.408		MH01g0344700	51.3008
MH01g0190400	35.7024		MH01g0344800	1.30784
MH01g0190500	11.1543		MH01g0344900	0
MH01g0190600	17.822		MH01g0345000	0
MH01g0190700	0		MH01g0345100	0
MH01g0191000	0		MH01g0345200	0
MH01g0191100	14.4451		MH01g0345300	0
MH01g0191200	0.890012		MH01g0345400	0
MH01g0191300	0		MH01g0345500	0
MH01g0191400	19.6991		MH01g0345600	0
MH01g0191500	0.235949		MH01g0345700	0
MH01g0191600	0.102083		MH01g0345800	0
MH01g0191700	57.6321		MH01g0345900	0
MH01g0191800	0.109362		MH01g0346000	0
MH01g0191900	0		MH01g0346100	0
MH01g0192000	29.6325		MH01g0346200	0
MH01g0192100	5.43189		MH01g0346400	0
MH01g0192200	0		MH01g0346500	0
MH01g0192800	129.874		MH01g0346600	0
MH01g0192900	2.3201		MH01g0346800	0
MH01g0193000	59.6961		MH01g0347300	0
MH01g0193100	43.0686		MH01g0347400	0
MH01g0193200	7.42127		MH01g0347500	0
MH01g0193300	0.435947		MH01g0357800	0.119434
MH01g0193900	5.16898		MH01g0358100	0
MH01g0203900	0		MH01g0358200	0
MH01g0204000	0		MH01g0358700	0
MH01g0204100	2.42355		MH01g0358800	0
MH01g0204200	0		MH01g0358900	0
MH01g0204300	0		MH01g0359000	0
MH01g0204400	0		MH01g0359200	0
MH01g0204500	0		MH01g0359300	0.06337
MH01g0204600	0		MH01g0359400	21.8679
MH01g0205300	2.31988		MH01g0359600	0.0830725
MH01g0205400	0		MH01g0359700	0
MH01g0205500	0		MH01g0359800	0
MH01g0205600	2.23834		MH01g0359900	0.18025
MH01g0215700	4.48362		MH01g0360000	0.175228
MH01g0215800	28.3672		MH01g0360100	0
MH01g0215900	21.8889		MH01g0360900	0
MH01g0216000	0		MH01g0361000	0
MH01g0216100	4.68462		MH01g0361100	0
MH01g0216800	80.0411		MH01g0361200	0
MH01g0218100	0		MH01g0361300	0
MH01g0218200	0.0320688		MH01g0361400	0
MH01g0218300	22.5022		MH01g0361500	0
MH01g0218400	9.55396		MH01g0361600	0
MH01g0218500	1.83202		MH01g0361800	0
MH01g0218600	46.1893		MH01g0361900	0
MH01g0218700	2.42078		MH01g0362000	0
MH01g0218900	11.7081		MH01g0362100	0
MH01g0219400	0.0369906		MH01g0362200	0
MH01g0220000	0		MH01g0362300	0
MH01g0220100	0.664735		MH01g0362400	0
MH01g0220200	1.68959		MH01g0362500	4.14668
MH01g0220900	0		MH01g0362600	0
MH01g0221000	0		MH01g0362700	0
MH01g0221100	0.682351		MH01g0362800	0
MH01g0221200	1.53634		MH01g0363000	3.84099
MH01g0221300	2.1758		MH01g0363100	48.7425
MH01g0221400	19.8549		MH01g0363700	0
MH01g0221500	18.5061		MH01g0363800	0
MH01g0222200	0		MH01g0363900	0
MH01g0222300	85.9709		MH01g0364400	0.0127413
MH01g0222400	0		MH01g0364500	15.8471
MH01g0222500	0		MH01g0364600	0
MH01g0222600	0.886928		MH01g0364700	0
MH01g0222900	30.5388		MH01g0365000	0
MH01g0223000	0		MH01g0365500	0
MH01g0223100	4.91682		MH01g0365600	0
MH01g0223200	4.51312		MH01g0365700	0
MH01g0223300	0		MH01g0365800	0
MH01g0223400	1.88112		MH01g0365900	0
MH01g0223600	1.54432		MH01g0366000	0
MH01g0223700	0		MH01g0366100	0
MH01g0224500	0		MH01g0366200	0
MH01g0224600	2.25815		MH01g0366300	0
MH01g0225300	0		MH01g0366400	0
MH01g0225400	11.5466		MH01g0366500	0
MH01g0225600	3787.61		MH01g0366600	0
MH01g0225700	0.080091		MH01g0366700	0
MH01g0225800	9.79538		MH01g0366800	0
MH01g0225900	0		MH01g0366900	0
MH01g0226000	6.55502		MH01g0367100	0
MH01g0226100	5.06817		MH01g0367200	0
MH01g0226200	0		MH01g0367300	0
MH01g0226300	109.576		MH01g0367400	0
MH01g0226400	0.838566		MH01g0367500	0
MH01g0226500	7.71425		MH01g0367600	0
MH01g0226600	2.18674		MH01g0367700	0
MH01g0226700	0		MH01g0367800	0
MH01g0226800	0.561088		MH01g0367900	0
MH01g0226900	0		MH01g0368000	0
MH01g0227000	38.5987		MH01g0368100	0
MH01g0227100	0		MH01g0368200	0
MH01g0227400	24.4616		MH01g0368300	0
MH01g0227500	0.716193		MH01g0368400	0
MH01g0227600	0		MH01g0368500	0
MH01g0229100	56.7292		MH01g0368600	0
MH01g0239500	0		MH01g0368700	0
MH01g0239600	22.7317		MH01g0368800	0
MH01g0239700	0		MH01g0368900	0
MH01g0239800	0		MH01g0369000	0
MH01g0239900	2.04514		MH01g0369100	0
MH01g0240000	0.070034		MH01g0369200	0
MH01g0240100	0		MH01g0369400	0
MH01g0240200	16.8424		MH01g0369500	0
MH01g0240500	0		MH01g0369600	0
MH01g0240600	2.60811		MH01g0369700	0
MH01g0240700	26.5205		MH01g0369800	0
MH01g0240800	51.2996		MH01g0369900	0.0085872
MH01g0240900	0		MH01g0370200	0
MH01g0241400	2.30147		MH01g0370300	0
MH01g0241500	0		MH01g0370400	0
MH01g0241600	333.592		MH01g0370500	0
MH01g0241700	0		MH01g0370600	77.1419
MH01g0241900	4.15232		MH01g0370900	0.0547705
MH01g0242000	36.7117		MH01g0371000	11.637
MH01g0242600	17.8753		MH01g0372000	67.3667
MH01g0242700	12.9789		MH01g0372900	1.02072
MH01g0242900	0		MH01g0373000	0
MH01g0243000	30.7989		MH01g0373100	0
MH01g0243100	0		MH01g0373400	0
MH01g0243200	0		MH01g0373500	0
MH01g0243300	17.6223		MH01g0373600	0
MH01g0244400	11.0098		MH01g0373700	0
MH01g0244500	0		MH01g0373800	0
MH01g0244600	0		MH01g0373900	0
MH01g0244700	0		MH01g0374600	4.26159
MH01g0244800	0		MH01g0375300	0
MH01g0244900	1.35181		MH01g0375400	0
MH01g0245000	0		MH01g0375500	0
MH01g0245100	3.08906		MH01g0375600	0.0592945
MH01g0245300	2.47277		MH01g0375700	0
MH01g0248900	0		MH01g0375800	0
MH01g0249000	82.862		MH01g0375900	0
MH01g0249100	0		MH01g0376000	0
MH01g0249200	13.0213		MH01g0376100	0
MH01g0249300	13.9639		MH01g0376200	0
MH01g0249400	0.180532		MH01g0376300	0
MH01g0249600	0		MH01g0376400	5.59028
MH01g0249700	0.11117		MH01g0376900	0
MH01g0249800	15.3492		MH01g0377000	0
MH01g0250000	0		MH01g0377100	0
MH01g0250100	5.6229		MH01g0377200	0
MH01g0250200	34.0115		MH01g0377300	0
MH01g0250300	2.8093		MH01g0377400	0
MH01g0250500	28.3927		MH01g0377500	0
MH01g0250600	0		MH01g0377600	0
MH01g0250700	423.116		MH01g0377700	0
MH01g0250800	0		MH01g0378800	0
MH01g0251400	2.88115		MH01g0378900	0
MH01g0253500	21.3604		MH01g0379000	3.0002
MH01g0253700	0		MH01g0379300	0
MH01g0253800	1.81315		MH01g0379400	0
MH01g0254200	7.38285		MH01g0379500	0
MH01g0254300	6.07822		MH01g0379600	0
MH01g0254400	0.194054		MH01g0379700	0
MH01g0254500	0		MH01g0379800	0
MH01g0254600	11.0531		MH01g0380000	0
MH01g0254700	0		MH01g0380100	0
MH01g0255000	11.1953		MH01g0380200	0.267662
MH01g0255100	161.724		MH01g0380300	9.58384
MH01g0255200	12.7578		MH01g0380500	0
MH01g0255300	9.14359		MH01g0380600	0
MH01g0255400	69.8517		MH01g0380700	0
MH01g0255500	0		MH01g0380800	0.0121157
MH01g0255600	0		MH01g0380900	0
MH01g0255700	4.88084		MH01g0381000	0
MH01g0255800	11.6993		MH01g0381100	0.0267213
MH01g0255900	0		MH01g0381200	0
MH01g0256000	0		MH01g0381300	0
MH01g0256100	9.62913		MH01g0381400	0
MH01g0256200	3.0541		MH01g0381500	0
MH01g0256300	20.9893		MH01g0381600	0
MH01g0256400	0.41616		MH01g0381700	0.115291
MH01g0256500	0		MH01g0381800	0
MH01g0258000	0		MH01g0381900	14.1744
MH01g0258100	0		MH01g0382200	0
MH01g0258200	21.6766		MH01g0382300	0
MH01g0258300	181.027		MH01g0382400	0
MH01g0258400	0.17726		MH01g0382500	0
MH01g0258600	33.4894		MH01g0382600	0
MH01g0258700	37.5802		MH01g0383400	0
MH01g0258800	0.459025		MH01g0383500	0
MH01g0258900	0		MH01g0383600	0
MH01g0259000	0		MH01g0383700	0
MH01g0259300	0.0385231		MH01g0383800	0
MH01g0260600	7.06733		MH01g0383900	0.0131939
MH01g0261900	0.486939		MH01g0384000	0
MH01g0262000	28.7248		MH01g0384100	0
MH01g0262100	4.82251		MH01g0384200	0
MH01g0262200	0		MH01g0384300	0
MH01g0262300	25.2806		MH01g0384400	0
MH01g0262400	84.4373		MH01g0384500	22.4765
MH01g0262500	3.69547		MH01g0384700	0
MH01g0262600	32.3696		MH01g0384800	0
MH01g0262700	0		MH01g0384900	0
MH01g0262800	38.9865		MH01g0385400	0
MH01g0262900	0		MH01g0385500	0
MH01g0263100	8.45117		MH01g0385600	0
MH01g0263200	0		MH01g0385700	0
MH01g0263400	53.795		MH01g0385800	0.0416979
MH01g0263500	0		MH01g0386100	0
MH01g0263600	0		MH01g0386200	0
MH01g0263700	0		MH01g0386300	0
MH01g0263900	0.0758535		MH01g0386400	0
MH01g0264500	0		MH01g0386500	0
MH01g0264600	0		MH01g0386600	0
MH01g0264700	4.6373		MH01g0386700	0
MH01g0264800	0.543358		MH01g0386800	0
MH01g0264900	0.14097		MH01g0386900	0
MH01g0265000	0.37179		MH01g0387000	12.858
MH01g0265100	0.60391		MH01g0387100	0
MH01g0265500	0		MH01g0387200	0
MH01g0265600	0		MH01g0387300	0.00946925
MH01g0265700	0.422787		MH01g0387400	0
MH01g0267200	3.07751		MH01g0387500	0
MH01g0267300	0		MH01g0387600	0
MH01g0267500	0		MH01g0387700	0
MH01g0267600	12.9049		MH01g0387800	0
MH01g0267700	27.4834		MH01g0387900	0
MH01g0268100	0		MH01g0389200	4.94472
MH01g0268200	2.08151		MH01g0389300	0
MH01g0268300	17.8336		MH01g0389500	0
MH01g0272200	0		MH01g0389600	0
MH01g0272300	0		MH01g0389800	0
MH01g0272400	0		MH01g0389900	0
MH01g0273300	0		MH01g0390000	0
MH01g0276200	0.05722		MH01g0390100	0
MH01g0276300	15.8476		MH01g0390200	0.744274
MH01g0276500	14.2552		MH01g0390500	0
MH01g0276800	2.78685		MH01g0390600	0
MH01g0276900	6.60694		MH01g0390700	0
MH01g0277000	6.66322		MH01g0390800	0
MH01g0277400	8.9471		MH01g0390900	1.25223
MH01g0277500	4.06346		MH01g0391100	0.75652
MH01g0279500	78.7486		MH01g0391400	0
MH01g0279600	125.697		MH01g0391500	0
MH01g0279700	0		MH01g0391600	0.0675846
MH01g0279800	105.917		MH01g0391800	0
MH01g0279900	0		MH01g0391900	0
MH01g0280000	0.335445		MH01g0392000	0
MH01g0280100	0		MH01g0392700	0
MH01g0280200	25.8016		MH01g0392800	0
MH01g0280300	0		MH01g0392900	0
MH01g0280400	0		MH01g0393200	0
MH01g0280500	0		MH01g0393300	0
MH01g0281600	0.0155102		MH01g0393900	0
MH01g0283800	20.0882		MH01g0394000	0
MH01g0284300	1.50453		MH01g0394100	0.359015
MH01g0284400	15.2463		MH01g0394200	0
MH01g0286600	0		MH01g0394300	0
MH01g0286700	4.46494		MH01g0394400	0
MH01g0286800	3.18677		MH01g0394500	0.0109829
MH01g0287100	0		MH01g0394600	0
MH01g0287200	0		MH01g0394700	0.15748
MH01g0287300	2.99005		MH01g0394800	0
MH01g0287500	13.4536		MH01g0394900	0.0509315
MH01g0287600	14.9284		MH01g0395000	3.93438
MH01g0287700	0		MH01g0395100	0.312908
MH01g0287800	1.38946		MH01g0395200	0
MH01g0287900	17.5287		MH01g0395300	0
MH01g0288000	35.1415		MH01g0395600	0
MH01g0288100	0		MH01g0395700	0
MH01g0288300	2.23716		MH01g0395800	0
MH01g0288500	7.74139		MH01g0395900	0.0170507
MH01g0288700	0		MH01g0396000	0
MH01g0288800	87.7953		MH01g0396100	0
MH01g0288900	0.174025		MH01g0396200	0
MH01g0289000	0		MH01g0396300	0
MH01g0289600	0		MH01g0396400	0
MH01g0289700	24.7204		MH01g0396500	0
MH01g0289800	12.0332		MH01g0396600	0
MH01g0289900	35.0601		MH01g0396700	0
MH01g0290000	0		MH01g0396800	0
MH01g0290100	0		MH01g0396900	0
MH01g0290200	0		MH01g0397000	0
MH01g0290300	12.0831		MH01g0397100	0
MH01g0290400	0		MH01g0397200	0
MH01g0290500	27.9678		MH01g0397300	0
MH01g0290600	81.5705		MH01g0397400	0
MH01g0290700	0		MH01g0397500	0
MH01g0290800	0.0295517		MH01g0397600	0
MH01g0291400	15.4169		MH01g0397700	0
MH01g0291600	1.34564		MH01g0397800	0
MH01g0291700	1.82409		MH01g0398000	0
MH01g0291800	0.587636		MH01g0398200	0
MH01g0291900	0.081661		MH01g0398300	0
MH01g0292000	0		MH01g0398400	0
MH01g0292100	0.705117		MH01g0398500	0
MH01g0292200	2.09972		MH01g0398600	0
MH01g0292300	0		MH01g0398700	0
MH01g0292400	129.779		MH01g0398800	0
MH01g0292900	0		MH01g0398900	0
MH01g0293000	23.9057		MH01g0399000	0
MH01g0294700	9.61854		MH01g0399100	0
MH01g0294800	22.4355		MH01g0399200	0
MH01g0295600	0		MH01g0399300	0
MH01g0295700	8.92243		MH01g0399400	0.00638675
MH01g0295800	2.20408		MH01g0399500	0
MH01g0295900	0		MH01g0399600	0
MH01g0296000	13.5998		MH01g0399700	0
MH01g0296200	1.8955		MH01g0399800	0
MH01g0296300	0.074943		MH01g0399900	0
MH01g0298700	0		MH01g0400000	0
MH01g0298800	4.8103		MH01g0400300	0
MH01g0298900	0.123146		MH01g0400400	0
MH01g0299900	20.0207		MH01g0400700	0
MH01g0300000	24.7413		MH01g0400800	0
MH01g0300100	0		MH01g0400900	0
MH01g0300200	0		MH01g0401000	0
MH01g0300300	0		MH01g0401100	0
MH01g0300400	35.7452		MH01g0401200	0
MH01g0300600	17.7464		MH01g0401300	49.6875
MH01g0300700	0		MH01g0401500	26.3952
MH01g0300800	0		MH01g0401600	0
MH01g0300900	32.2433		MH01g0401700	0
MH01g0301000	0		MH01g0401800	0
MH01g0301100	30.246		MH01g0401900	0
MH01g0301200	7.83633		MH01g0402100	0
MH01g0302200	4.59802		MH01g0402200	0.0306179
MH01g0302300	0		MH01g0402300	0
MH01g0302500	89.1924		MH01g0402400	0.132709
MH01g0302600	0		MH01g0402500	0
MH01g0302800	0.0363796		MH01g0402600	0
MH01g0303000	19.7772		MH01g0402700	0
MH01g0303100	0		MH01g0402800	0
MH01g0303500	0		MH01g0403300	0
MH01g0304800	2.85863		MH01g0403400	0
MH01g0304900	0.328645		MH01g0403500	0
MH01g0305000	0.763925		MH01g0403600	1.07702
MH01g0305100	0.758289		MH01g0403700	0.0187406
MH01g0305200	0.0524278		MH01g0403800	0.0280466
MH01g0305300	38.5832		MH01g0403900	0
MH01g0305700	0		MH01g0404000	0
MH01g0306000	0.979322		MH01g0404100	0
MH01g0306600	0		MH01g0404200	0.0078992
MH01g0306700	0		MH01g0404300	0
MH01g0306800	0		MH01g0404400	0
MH01g0306900	0		MH01g0404500	0
MH01g0307000	0		MH01g0404700	6.67668
MH01g0307100	15.8822		MH01g0404800	7.23079
MH01g0307200	0		MH01g0404900	0
MH01g0307300	13.4596		MH01g0405000	0
MH01g0307400	8.60804		MH01g0405100	0
MH01g0307500	0.243153		MH01g0405200	0
MH01g0307600	19.1681		MH01g0405300	0
MH01g0307700	0.0404863		MH01g0405400	0
MH01g0308400	14.1122		MH01g0405500	0.0130395
MH01g0308500	0		MH01g0405700	11.3403
MH01g0308600	3.1517		MH01g0405800	0
MH01g0309000	31.9842		MH01g0405900	0
MH01g0309100	0		MH01g0406000	0
MH01g0309200	17.6209		MH01g0406100	0
MH01g0309300	0		MH01g0406400	4.29816
MH01g0309400	0		MH01g0406500	0
MH01g0309600	11.1643		MH01g0406600	0
MH01g0309800	0.0969779		MH01g0406700	0
MH01g0309900	0		MH01g0406900	0.0400448
MH01g0311200	3.35981		MH01g0407200	0
MH01g0314900	9.87141		MH01g0407300	0
MH01g0315000	0		MH01g0407400	0
MH01g0315100	0		MH01g0407500	0
MH01g0315200	21.4247		MH01g0407600	0
MH01g0315700	44.4885		MH01g0407800	0
MH01g0315800	62.5923		MH01g0407900	0
MH01g0315900	4.70561		MH01g0408000	0
MH01g0316100	2.73286		MH01g0408100	0
MH01g0316600	9.31826		MH01g0408200	0
MH01g0317500	0.485913		MH01g0408300	0.613801
MH01g0318400	5.46695		MH01g0408500	0.663405
MH01g0319400	24.7565		MH01g0409400	6.53749
MH01g0319500	0		MH01g0409500	0
MH01g0321000	0		MH01g0409900	0
MH01g0321100	6.68411		MH01g0410000	0
MH01g0321300	0		MH01g0410100	0
MH01g0321400	4.84133		MH01g0410200	0
MH01g0321600	25.0778		MH01g0410300	0
MH01g0322800	1.59981		MH01g0410400	0
MH01g0322900	0		MH01g0410500	0
MH01g0323300	16.5911		MH01g0410600	0
MH01g0324000	4.17868		MH01g0410700	0
MH01g0324100	14.5383		MH01g0410800	0.0150066
MH01g0324200	15.4323		MH01g0410900	0
MH01g0324300	2.4648		MH01g0411000	2.62293
MH01g0324400	16.6329		MH01g0411100	2.55708
MH01g0327600	0		MH01g0411200	0
MH01g0327700	9.00104		MH01g0411400	0
MH01g0328200	8.22781		MH01g0411500	0
MH01g0328300	1.5536		MH01g0411600	0.0261239
MH01g0328400	0		MH01g0411900	0
MH01g0328500	35.2861		MH01g0413200	0
MH01g0341600	0		MH01g0413300	0
MH01g0341700	42.8344		MH01g0413400	0.810539
MH01g0342200	9.02897		MH01g0413500	0
MH01g0344700	51.3008		MH01g0413600	0
MH01g0344800	1.30784		MH01g0414000	0
MH01g0346300	0		MH01g0414100	0
MH01g0346700	17.8361		MH01g0414200	0
MH01g0346900	0		MH01g0414300	0.0066169
MH01g0347000	1.0543		MH01g0414400	0.0087697
MH01g0347100	3.22423		MH01g0414700	0
MH01g0347200	0.287499		MH01g0415200	0
MH01g0357500	9.26878		MH01g0415300	0
MH01g0357600	1.44985		MH01g0415500	0.618799
MH01g0357700	0.0271848		MH01g0415600	0
MH01g0357900	0.770137		MH01g0415700	0
MH01g0358000	17.0708		MH01g0416300	0
MH01g0358300	66.1066		MH01g0416400	0
MH01g0358400	1972.79		MH01g0416500	0
MH01g0358500	0		MH01g0416600	0.264362
MH01g0358600	0		MH01g0416700	0
MH01g0359100	35.737		MH01g0416800	0
MH01g0359500	0.754113		MH01g0417200	0.0228109
MH01g0360200	0		MH01g0417300	0
MH01g0360300	0.137135		MH01g0417500	0.0436991
MH01g0360400	62.8221		MH01g0417600	0
MH01g0360500	0.970236		MH01g0417700	0
MH01g0360600	0.296027		MH01g0417800	0.0376717
MH01g0360700	0		MH01g0417900	0
MH01g0360800	0		MH01g0418000	0
MH01g0360900	0		MH01g0418100	0
MH01g0361600	0		MH01g0418200	0
MH01g0361700	10.8563		MH01g0418300	0
MH01g0362500	4.14668		MH01g0418400	2.70112
MH01g0362900	0.0272966		MH01g0419100	0
MH01g0363100	48.7425		MH01g0419200	0
MH01g0363200	1.61322		MH01g0419300	0.86063
MH01g0363300	61.7675		MH01g0419500	0
MH01g0363400	0		MH01g0419600	0
MH01g0363500	0.980867		MH01g0419700	0
MH01g0363600	6.66321		MH01g0419900	0.152285
MH01g0363700	0		MH01g0420000	0
MH01g0363900	0		MH01g0420100	0.00853455
MH01g0364000	0		MH01g0420200	0
MH01g0364100	3.6236		MH01g0420400	0
MH01g0364200	0.321562		MH01g0420500	0.333935
MH01g0364300	9.81832		MH01g0420700	11.1616
MH01g0364500	15.8471		MH01g0420800	0.066948
MH01g0364600	0		MH01g0420900	0
MH01g0364800	16.2362		MH01g0421000	0
MH01g0364900	32.708		MH01g0421100	0
MH01g0365100	78.7609		MH01g0423800	10.9572
MH01g0365200	50.2142		MH01g0423900	0
MH01g0365300	16.3159		MH01g0424000	0.0260055
MH01g0365400	16.9233		MH01g0424100	0
MH01g0367000	57.8784		MH01g0424200	0
MH01g0369300	0.138568		MH01g0424300	0.0888775
MH01g0369900	0.0085872		MH01g0424400	0
MH01g0370000	0		MH01g0424500	0
MH01g0370100	1.98615		MH01g0424600	0
MH01g0370200	0		MH01g0424700	0
MH01g0370500	0		MH01g0424800	0.0214494
MH01g0370600	77.1419		MH01g0424900	0
MH01g0370700	4.96738		MH01g0425000	0
MH01g0370800	0		MH01g0425200	46.3058
MH01g0371000	11.637		MH01g0425300	0
MH01g0371100	46.2679		MH01g0425400	0
MH01g0371200	34.8922		MH01g0425500	0
MH01g0371300	9.61082		MH01g0425600	0
MH01g0371400	0		MH01g0425700	0
MH01g0371500	10.3321		MH01g0425800	0
MH01g0371600	25.3276		MH01g0425900	0
MH01g0371700	28.035		MH01g0426000	0
MH01g0371800	18.0575		MH01g0426100	0
MH01g0371900	0		MH01g0426200	0
MH01g0372000	67.3667		MH01g0426300	0
MH01g0372100	0		MH01g0426400	0
MH01g0372200	0.804311		MH01g0426500	0
MH01g0372300	3.28064		MH01g0426800	0
MH01g0372400	0		MH01g0426900	0
MH01g0372500	20.1405		MH01g0427000	0
MH01g0372600	6.86928		MH01g0427100	0
MH01g0372700	0.668847		MH01g0427200	0
MH01g0372800	0		MH01g0427300	0
MH01g0373200	27.4072		MH01g0427400	0
MH01g0373300	11.0152		MH01g0427500	0
MH01g0374000	0		MH01g0427600	0
MH01g0374100	0		MH01g0427700	0
MH01g0374200	25.0757		MH01g0427800	0
MH01g0374300	0		MH01g0427900	0
MH01g0374400	29.7496		MH01g0428700	0.139143
MH01g0374500	22.6727		MH01g0428800	0
MH01g0374600	4.26159		MH01g0428900	0
MH01g0374700	23.3868		MH01g0429100	0.20865
MH01g0374800	16.5497		MH01g0429200	0
MH01g0374900	0.347643		MH01g0429300	0
MH01g0375000	6.53687		MH01g0429400	0
MH01g0375100	4.31667		MH01g0429700	0
MH01g0375200	1.2764		MH01g0429800	0
MH01g0376500	52.7679		MH01g0429900	0
MH01g0376600	13.1317		MH01g0430000	6.229
MH01g0376700	0		MH01g0430100	0
MH01g0376800	0.142496		MH01g0430200	0
MH01g0377800	0.187092		MH01g0430300	0
MH01g0377900	0.0668299		MH01g0430600	108.035
MH01g0378000	21.7684		MH01g0430700	0
MH01g0378100	0.105604		MH01g0431100	0
MH01g0378200	1.05919		MH01g0431200	0
MH01g0378300	0.36146		MH01g0431300	0
MH01g0378400	0.427765		MH01g0431400	0
MH01g0378500	0.655345		MH01g0431500	0
MH01g0378600	0.262298		MH01g0431600	0
MH01g0378700	0		MH01g0431700	0
MH01g0379000	3.0002		MH01g0431800	0
MH01g0379100	2.81264		MH01g0431900	0
MH01g0379200	0		MH01g0432000	0
MH01g0379900	13.2214		MH01g0432100	0
MH01g0380300	9.58384		MH01g0432200	0
MH01g0380400	21.6013		MH01g0432300	0
MH01g0380500	0		MH01g0432400	0
MH01g0381900	14.1744		MH01g0432500	0
MH01g0382000	0		MH01g0432600	0
MH01g0382100	8.50341		MH01g0442800	0.0097732
MH01g0382700	0		MH01g0442900	0.0476507
MH01g0382800	0		MH01g0443200	0
MH01g0382900	0		MH01g0443300	0
MH01g0383000	15.3781		MH01g0443400	0
MH01g0383100	7.82123		MH01g0444800	0
MH01g0383200	40.2768		MH01g0444900	0
MH01g0383300	14.2719		MH01g0446300	0
MH01g0384500	22.4765		MH01g0446500	0
MH01g0384600	3.46525		MH01g0446600	0
MH01g0385000	17.8614		MH01g0446800	0.146643
MH01g0385100	8.53178		MH01g0446900	0
MH01g0385200	0		MH01g0447000	0
MH01g0385300	0		MH01g0447100	0
MH01g0385900	0.103764		MH01g0447200	81.2442
MH01g0386000	81.9356		MH01g0448900	0
MH01g0387000	12.858		MH01g0450000	5.61144
MH01g0387900	0		MH01g0450100	0
MH01g0388000	0.0973055		MH01g0450200	0
MH01g0388100	16.834		MH01g0450300	0
MH01g0388200	45.6056		MH01g0450400	0
MH01g0388300	29.0069		MH01g0450500	0
MH01g0388400	2.67713		MH01g0450600	0
MH01g0388500	0		MH01g0450700	0
MH01g0388600	0.138904		MH01g0450800	0
MH01g0388700	0.416928		MH01g0450900	0
MH01g0388800	6.589		MH01g0451000	0
MH01g0388900	13.48		MH01g0451100	0
MH01g0389000	6.43864		MH01g0451600	0
MH01g0389100	0		MH01g0451800	0
MH01g0389300	0		MH01g0451900	0
MH01g0389400	70.6553		MH01g0452000	0
MH01g0389600	0		MH01g0452100	0
MH01g0389700	0		MH01g0452200	0
MH01g0390200	0.744274		MH01g0452300	0
MH01g0390300	27.5921		MH01g0452400	0
MH01g0390400	9.35422		MH01g0452500	0
MH01g0391000	2.18005		MH01g0452600	0
MH01g0391200	8.85134		MH01g0452700	0
MH01g0391300	7.12185		MH01g0452800	0
MH01g0391700	7.75164		MH01g0452900	0
MH01g0392100	1.56079		MH01g0453000	0
MH01g0392200	0.652491		MH01g0453100	0
MH01g0392300	2.44214		MH01g0453200	0
MH01g0392400	18.4476		MH01g0453300	0
MH01g0392500	4.18873		MH01g0453400	0
MH01g0392600	33.6908		MH01g0453500	2.82603
MH01g0393000	0		MH01g0453600	0
MH01g0393100	0		MH01g0453800	3.46062
MH01g0393400	10.1994		MH01g0453900	0
MH01g0393500	1.45495		MH01g0454800	0
MH01g0393600	5.7282		MH01g0454900	0
MH01g0393700	11.5044		MH01g0455000	0
MH01g0393800	0		MH01g0455100	0
MH01g0395300	0		MH01g0455200	0
MH01g0395400	4.05984		MH01g0455300	0
MH01g0395500	0		MH01g0455400	0
MH01g0395600	0		MH01g0455500	0
MH01g0397900	19.1891		MH01g0455600	0
MH01g0398000	0		MH01g0455700	0
MH01g0398100	0.155087		MH01g0455800	0
MH01g0400100	53.8745		MH01g0455900	0
MH01g0400200	0		MH01g0456100	0.0427013
MH01g0400500	10.029		MH01g0457600	0.0423566
MH01g0400600	0		MH01g0457700	0
MH01g0400700	0		MH01g0457800	0
MH01g0400800	0		MH01g0457900	0.0475266
MH01g0401300	49.6875		MH01g0458000	0
MH01g0401400	8.94527		MH01g0458100	0
MH01g0401900	0		MH01g0458200	0
MH01g0402000	8.11927		MH01g0459000	0
MH01g0402800	0		MH01g0459100	0
MH01g0402900	0		MH01g0459200	0
MH01g0403000	8.51252		MH01g0459300	0
MH01g0403100	17.8973		MH01g0459400	0
MH01g0403200	23.3708		MH01g0459500	0.618295
MH01g0404600	4.34198		MH01g0461700	0.009798
MH01g0404700	6.67668		MH01g0461800	0.385708
MH01g0405600	9.13594		MH01g0462100	0.0469221
MH01g0405700	11.3403		MH01g0462200	0
MH01g0406200	0		MH01g0462300	0
MH01g0406300	9.54185		MH01g0462600	0.119459
MH01g0406400	4.29816		MH01g0464300	0
MH01g0406800	7.64066		MH01g0464400	0.364156
MH01g0406900	0.0400448		MH01g0464500	0.121901
MH01g0407000	0		MH01g0464600	0.409833
MH01g0407100	1.30856		MH01g0465300	0
MH01g0407700	10.2413		MH01g0465400	0
MH01g0408400	0.089973		MH01g0465500	0
MH01g0408500	0.663405		MH01g0465600	0
MH01g0408600	0		MH01g0465700	0
MH01g0408700	2.20249		MH01g0465800	0.015877
MH01g0408800	10.9594		MH01g0465900	0
MH01g0408900	0		MH01g0466300	0
MH01g0409000	5.62218		MH01g0466400	0
MH01g0409100	11.1387		MH01g0466500	0
MH01g0409200	0.253076		MH01g0468300	0
MH01g0409300	3.46236		MH01g0468400	0
MH01g0409400	6.53749		MH01g0468500	0.145075
MH01g0409600	0.280637		MH01g0468600	0
MH01g0409700	3.89544		MH01g0468700	0
MH01g0409800	0.516752		MH01g0468800	0
MH01g0411300	1.01096		MH01g0468900	0
MH01g0411700	15.0267		MH01g0470700	0
MH01g0411800	0		MH01g0470800	0
MH01g0411900	0		MH01g0470900	0
MH01g0412000	23.7584		MH01g0471000	0
MH01g0412100	6.31294		MH01g0471100	0
MH01g0412200	0		MH01g0471200	0
MH01g0412300	37.9695		MH01g0471800	0
MH01g0412400	0.911545		MH01g0472900	0
MH01g0412500	0		MH01g0473000	0
MH01g0412600	51.0168		MH01g0473100	0
MH01g0412700	57.7166		MH01g0473200	0
MH01g0412800	7.49039		MH01g0473300	0
MH01g0412900	348.794		MH01g0473400	0
MH01g0413000	0		MH01g0473500	0
MH01g0413100	0.323946		MH01g0473600	0.108868
MH01g0413700	0		MH01g0474400	0
MH01g0413800	11.7753		MH01g0474800	0
MH01g0413900	7.04394		MH01g0474900	0
MH01g0414500	0.0562865		MH01g0475600	0.273649
MH01g0414600	10.2435		MH01g0476000	0
MH01g0414700	0		MH01g0476200	14.5802
MH01g0414800	0.509529		MH01g0476300	0
MH01g0414900	8.85266		MH01g0476400	0
MH01g0415000	84.0148		MH01g0476500	0
MH01g0415100	2.22269		MH01g0476600	1.25567
MH01g0415400	3.22589		MH01g0477800	0
MH01g0415500	0.618799		MH01g0480700	0
MH01g0415800	0		MH01g0480800	0.0313511
MH01g0415900	5.98003		MH01g0480900	0
MH01g0416000	0		MH01g0481000	0
MH01g0416100	12.528		MH01g0481100	0
MH01g0416200	20.318		MH01g0481200	0
MH01g0416300	0		MH01g0482200	0.0058196
MH01g0416800	0		MH01g0482300	0
MH01g0416900	1.57492		MH01g0483500	0
MH01g0417000	0.0845415		MH01g0483600	48.2657
MH01g0417100	0		MH01g0484000	0.0308265
MH01g0417400	0		MH01g0484100	0
MH01g0417500	0.0436991		MH01g0484200	0
MH01g0418500	11.775		MH01g0484300	0
MH01g0418600	18.6061		MH01g0486200	0
MH01g0418700	0		MH01g0488000	0
MH01g0418800	1.69129		MH01g0488100	0
MH01g0418900	1.57317		MH01g0489200	0
MH01g0419000	19.0805		MH01g0489300	0
MH01g0419400	58.6624		MH01g0489600	0
MH01g0419800	40.8475		MH01g0489700	0
MH01g0419900	0.152285		MH01g0489800	0
MH01g0420000	0		MH01g0489900	9.56827
MH01g0420300	3.49601		MH01g0490000	0
MH01g0420400	0		MH01g0490100	0
MH01g0420600	1.04182		MH01g0490200	0
MH01g0420700	11.1616		MH01g0490300	0
MH01g0421200	0		MH01g0490400	0
MH01g0421300	0		MH01g0490500	0
MH01g0421400	0		MH01g0490600	0
MH01g0421500	1.87786		MH01g0490700	0
MH01g0421600	15.9217		MH01g0490800	0
MH01g0421700	26.1671		MH01g0491200	0
MH01g0421800	9.00766		MH01g0491300	0
MH01g0421900	52.1133		MH01g0491400	0
MH01g0422000	5.71589		MH01g0491500	0
MH01g0422100	0		MH01g0491600	0
MH01g0422200	29.9306		MH01g0492400	0.136556
MH01g0422300	14.233		MH01g0492500	0.0122509
MH01g0422400	11.6119		MH01g0492600	10.3282
MH01g0422500	7.03391		MH01g0492800	15.6136
MH01g0422600	0.00806505		MH01g0492900	0.143897
MH01g0422700	16.4719		MH01g0493600	0
MH01g0422800	324.584		MH01g0493700	0
MH01g0422900	826.309		MH01g0493800	0
MH01g0423000	414.433		MH01g0495100	0
MH01g0423100	0		MH01g0495800	0
MH01g0423200	33.923		MH01g0495900	0
MH01g0423300	0		MH01g0496000	0
MH01g0423400	28.4384		MH01g0496100	0
MH01g0423500	0.290009		MH01g0496200	0
MH01g0423600	0		MH01g0496300	0
MH01g0423700	5.01199		MH01g0496800	0.341035
MH01g0423800	10.9572		MH01g0496900	0
MH01g0424000	0.0260055		MH01g0497000	0.434202
MH01g0424100	0		MH01g0497100	0.076991
MH01g0425100	60.0576		MH01g0497200	48.5185
MH01g0425200	46.3058		MH01g0497700	0
MH01g0426600	78.7593		MH01g0497800	0
MH01g0426700	0.075128		MH01g0498100	0
MH01g0428000	11.0989		MH01g0498200	0
MH01g0428100	10.8441		MH01g0498300	39.2694
MH01g0428200	0.156985		MH01g0498500	0
MH01g0428300	0.75507		MH01g0498600	0
MH01g0428400	18.7119		MH01g0498700	0
MH01g0428500	0		MH01g0499200	0
MH01g0428600	30.2192		MH01g0499300	0
MH01g0428700	0.139143		MH01g0499400	0.0451594
MH01g0429000	0		MH01g0499500	0
MH01g0429100	0.20865		MH01g0499600	0
MH01g0429500	11.0026		MH01g0499700	0.0509221
MH01g0429600	0.942854		MH01g0501200	0
MH01g0429700	0		MH01g0501300	0
MH01g0430400	0		MH01g0501400	0
MH01g0430500	11.8632		MH01g0502000	0.0704005
MH01g0430600	108.035		MH01g0502100	0
MH01g0430800	0.0396014		MH01g0502200	0
MH01g0430900	4.31808		MH01g0502900	0
MH01g0431000	0.0428714		MH01g0503200	0
MH01g0431300	0		MH01g0503300	0
MH01g0442600	3.70507		MH01g0503400	0
MH01g0442700	0		MH01g0503800	0
MH01g0443000	26.6403		MH01g0503900	0
MH01g0443100	42.7329		MH01g0504000	0
[truncated: 36,401 more rows]

## Sheet: Figure 2d
Binding sites							Genes
Anchor			Basal				Anchor			BP
Peak ID	Peak intensity		Peak ID	Peak intensity			Gene ID	FPKM		Gene ID	FPKM
H3K4me3_peak_1	10.769		H3K4me3_peak_27178	3.18477			MH01g0010100	47.7935		MH01g0010400	0.186583
H3K4me3_peak_3	8.35432		H3K4me3_peak_27179	12.0217			MH01g0010500	1.6229		MH01g0013300	0.429814
H3K4me3_peak_4	9.10328		H3K4me3_peak_27180	10.7208			MH01g0010600	37.6788		MH01g0013600	1.84086
H3K4me3_peak_5	11.5275		H3K4me3_peak_27181	3.09506			MH01g0010700	6.83218		MH01g0013800	10.7276
H3K4me3_peak_6	14.1031		H3K4me3_peak_27182	6.90313			MH01g0011000	28.4461		MH01g0014300	16.625
H3K4me3_peak_7	10.3837		H3K4me3_peak_2	9.76441			MH01g0011800	37.7679		MH01g0015600	27.3433
H3K4me3_peak_8	7.18576		H3K4me3_peak_20	3.05055			MH01g0012000	10.1558		MH01g0015800	3.07599
H3K4me3_peak_9	5.83595		H3K4me3_peak_22	2.87631			MH01g0012100	82.4716		MH01g0016700	0.852776
H3K4me3_peak_10	10.6385		H3K4me3_peak_23	11.1502			MH01g0012200	78.3171		MH01g0018300	11.9961
H3K4me3_peak_11	8.34695		H3K4me3_peak_25	8.00106			MH01g0012300	6.38288		MH01g0018500	28.2201
H3K4me3_peak_12	7.22828		H3K4me3_peak_33	4.79072			MH01g0012500	2.6453		MH01g0018600	28.5416
H3K4me3_peak_13	7.20083		H3K4me3_peak_35	3.58736			MH01g0012600	4352.05		MH01g0018700	8.83596
H3K4me3_peak_14	9.29658		H3K4me3_peak_43	6.10856			MH01g0012700	12.8445		MH01g0018800	0.749085
H3K4me3_peak_15	9.00482		H3K4me3_peak_47	5.8693			MH01g0012800	2.55358		MH01g0030000	0
H3K4me3_peak_16	3.61816		H3K4me3_peak_59	8.10366			MH01g0012900	93.0411		MH01g0030300	0.53832
H3K4me3_peak_17	7.18275		H3K4me3_peak_60	3.97916			MH01g0013000	8.11197		MH01g0030400	0
H3K4me3_peak_18	9.60189		H3K4me3_peak_61	9.7044			MH01g0013100	2.4705		MH01g0030700	13.4785
H3K4me3_peak_19	6.60298		H3K4me3_peak_62	8.55362			MH01g0013200	17.5616		MH01g0031000	10.9308
H3K4me3_peak_21	6.94424		H3K4me3_peak_63	2.77897			MH01g0013400	14.3153		MH01g0031100	10.8774
H3K4me3_peak_24	10.0541		H3K4me3_peak_69	4.45439			MH01g0013500	41.3709		MH01g0031800	1.73428
H3K4me3_peak_26	7.26517		H3K4me3_peak_70	4.60858			MH01g0013900	187.11		MH01g0031900	4.79465
H3K4me3_peak_27	5.51736		H3K4me3_peak_71	7.47076			MH01g0014400	17.934		MH01g0032200	0
H3K4me3_peak_28	8.46098		H3K4me3_peak_72	5.13563			MH01g0014900	1.11766		MH01g0032300	2.77372
H3K4me3_peak_29	5.20233		H3K4me3_peak_73	4.84214			MH01g0015100	0.468141		MH01g0033000	0
H3K4me3_peak_30	10.2018		H3K4me3_peak_74	2.361			MH01g0015200	61.2018		MH01g0033600	15.4355
H3K4me3_peak_31	11.4363		H3K4me3_peak_75	2.57255			MH01g0015400	29.6302		MH01g0033700	21.3957
H3K4me3_peak_32	4.4353		H3K4me3_peak_76	3.08707			MH01g0015500	38.7421		MH01g0033800	0
H3K4me3_peak_34	6.72088		H3K4me3_peak_77	5.69223			MH01g0015700	13.0179		MH01g0034100	5.80913
H3K4me3_peak_36	6.15278		H3K4me3_peak_78	6.33618			MH01g0015900	10.9202		MH01g0034200	2.71972
H3K4me3_peak_37	7.4083		H3K4me3_peak_79	13.5261			MH01g0016000	8.30457		MH01g0034300	0.766942
H3K4me3_peak_38	9.53452		H3K4me3_peak_80	6.11049			MH01g0016100	109.555		MH01g0034500	2.23904
H3K4me3_peak_39	9.09089		H3K4me3_peak_81	8.23706			MH01g0016200	28.1037		MH01g0034700	4.34632
H3K4me3_peak_40	5.43126		H3K4me3_peak_82	2.84122			MH01g0016300	0.995836		MH01g0034800	2.739
H3K4me3_peak_41	3.01016		H3K4me3_peak_83	6.40083			MH01g0016400	0		MH01g0034900	8.35524
H3K4me3_peak_42	9.36715		H3K4me3_peak_84	4.30191			MH01g0016500	4.98649		MH01g0035000	1.98741
H3K4me3_peak_44	5.05227		H3K4me3_peak_85	4.86884			MH01g0016800	4.15499		MH01g0035100	1.73058
H3K4me3_peak_45	12.4457		H3K4me3_peak_86	3.62726			MH01g0016900	66.907		MH01g0035300	51.1744
H3K4me3_peak_46	12.8873		H3K4me3_peak_87	8.21164			MH01g0017000	21.2651		MH01g0035500	16.4142
H3K4me3_peak_48	11.7948		H3K4me3_peak_88	2.74499			MH01g0017100	7.41969		MH01g0035600	3.97636
H3K4me3_peak_49	4.61902		H3K4me3_peak_89	2.28464			MH01g0017400	24.4706		MH01g0037900	0.305174
H3K4me3_peak_50	3.06801		H3K4me3_peak_90	5.97412			MH01g0017500	4.17855		MH01g0038100	4.63582
H3K4me3_peak_51	8.93738		H3K4me3_peak_91	11.9377			MH01g0017700	19.1014		MH01g0038300	2.15978
H3K4me3_peak_52	8.16368		H3K4me3_peak_92	7.69032			MH01g0017800	0		MH01g0038400	7.44576
H3K4me3_peak_53	10.8105		H3K4me3_peak_93	2.52828			MH01g0017900	14.5532		MH01g0038500	29.7929
H3K4me3_peak_54	8.27769		H3K4me3_peak_94	7.33719			MH01g0018000	0.429078		MH01g0038600	8.56127
H3K4me3_peak_55	4.76988		H3K4me3_peak_95	3.40906			MH01g0018100	0.296308		MH01g0038800	8.7391
H3K4me3_peak_56	4.60206		H3K4me3_peak_96	2.60163			MH01g0018200	62.1286		MH01g0038900	0
H3K4me3_peak_57	5.82002		H3K4me3_peak_97	2.72877			MH01g0018900	14.6678		MH01g0039000	0.247983
H3K4me3_peak_58	11.9604		H3K4me3_peak_98	7.1466			MH01g0019000	9.07555		MH01g0039500	0
H3K4me3_peak_64	3.90174		H3K4me3_peak_99	5.95417			MH01g0019100	34.1778		MH01g0039900	0
H3K4me3_peak_65	9.54774		H3K4me3_peak_100	6.70687			MH01g0019200	6.00317		MH01g0040300	0.602009
H3K4me3_peak_66	10.4951		H3K4me3_peak_101	11.4773			MH01g0035700	18.606		MH01g0040400	549.875
H3K4me3_peak_67	8.6332		H3K4me3_peak_102	2.73557			MH01g0036000	3.8221		MH01g0040500	43.4345
H3K4me3_peak_68	6.25818		H3K4me3_peak_117	7.01047			MH01g0036100	17.2103		MH01g0040600	1.17382
H3K4me3_peak_103	11.0522		H3K4me3_peak_119	4.41137			MH01g0036200	3.05042		MH01g0040900	19.8408
H3K4me3_peak_104	6.73642		H3K4me3_peak_121	4.3448			MH01g0036300	19.9479		MH01g0042100	0.635132
H3K4me3_peak_105	5.48818		H3K4me3_peak_122	4.2876			MH01g0036500	5.5697		MH01g0042200	5.7119
H3K4me3_peak_106	8.1685		H3K4me3_peak_123	11.3147			MH01g0037300	44.1663		MH01g0043500	0.0461495
H3K4me3_peak_107	5.8026		H3K4me3_peak_124	11.1717			MH01g0037400	6.40331		MH01g0043700	9.71433
H3K4me3_peak_108	2.42963		H3K4me3_peak_125	3.60157			MH01g0037500	24.0745		MH01g0044100	2.16419
H3K4me3_peak_109	8.93192		H3K4me3_peak_126	8.56386			MH01g0037600	6.27214		MH01g0044200	0.601096
H3K4me3_peak_110	9.20415		H3K4me3_peak_127	7.04251			MH01g0037700	22.3041		MH01g0044900	72.9727
H3K4me3_peak_111	11.5041		H3K4me3_peak_128	6.01079			MH01g0037800	47.086		MH01g0045300	0.232746
H3K4me3_peak_112	7.40335		H3K4me3_peak_129	3.27449			MH01g0038000	26.0001		MH01g0046800	7.652
H3K4me3_peak_113	10.173		H3K4me3_peak_130	4.44078			MH01g0038200	24.4072		MH01g0047100	0
H3K4me3_peak_114	7.67849		H3K4me3_peak_131	2.55677			MH01g0041900	17.8006		MH01g0047200	1.15097
H3K4me3_peak_115	10.7887		H3K4me3_peak_132	2.48105			MH01g0041800	1.82065		MH01g0047300	0
H3K4me3_peak_116	11.246		H3K4me3_peak_133	3.88435			MH01g0042000	19.2422		MH01g0047400	1.26882
H3K4me3_peak_118	11.6649		H3K4me3_peak_134	3.90249			MH01g0043300	22.711		MH01g0047500	7.20446
H3K4me3_peak_120	8.80399		H3K4me3_peak_135	8.98999			MH01g0043400	5.92443		MH01g0047600	6.32887
H3K4me3_peak_140	7.76088		H3K4me3_peak_136	2.60114			MH01g0044300	0.755598		MH01g0047700	30.5784
H3K4me3_peak_141	9.17082		H3K4me3_peak_137	6.80845			MH01g0044400	57.0859		MH01g0048600	0.637771
H3K4me3_peak_142	9.10412		H3K4me3_peak_138	5.9129			MH01g0044500	17.0135		MH01g0048700	0
H3K4me3_peak_149	10.6067		H3K4me3_peak_139	4.00465			MH01g0044600	53.2065		MH01g0048800	0
H3K4me3_peak_154	7.89937		H3K4me3_peak_143	7.58605			MH01g0045600	14.3747		MH01g0049200	13.6434
H3K4me3_peak_155	8.2716		H3K4me3_peak_144	6.61726			MH01g0045800	13.0032		MH01g0049300	42.2948
H3K4me3_peak_156	10.9135		H3K4me3_peak_145	4.30621			MH01g0045900	11.5393		MH01g0049900	3.305
H3K4me3_peak_158	4.67207		H3K4me3_peak_146	3.31934			MH01g0046000	21.5972		MH01g0050300	103.299
H3K4me3_peak_162	3.36814		H3K4me3_peak_147	2.53443			MH01g0046400	279.712		MH01g0050700	0.24938
H3K4me3_peak_163	10.7381		H3K4me3_peak_148	3.49877			MH01g0046500	6.69655		MH01g0051100	1.78531
H3K4me3_peak_164	7.587		H3K4me3_peak_150	2.68612			MH01g0046600	191.907		MH01g0051700	0.40014
H3K4me3_peak_166	11.2195		H3K4me3_peak_151	9.57445			MH01g0046700	171.786		MH01g0051800	60.8484
H3K4me3_peak_167	8.5789		H3K4me3_peak_152	8.76149			MH01g0049000	5.60255		MH01g0052100	0.656408
H3K4me3_peak_168	13.1333		H3K4me3_peak_153	4.5305			MH01g0049400	2.6364		MH01g0052500	15.2841
H3K4me3_peak_178	10.1377		H3K4me3_peak_157	7.4891			MH01g0049800	39.5495		MH01g0052600	1.53765
H3K4me3_peak_182	9.75218		H3K4me3_peak_159	3.42614			MH01g0050200	2.00157		MH01g0052700	0
H3K4me3_peak_183	6.39822		H3K4me3_peak_160	2.81117			MH01g0050400	0.711272		MH01g0054100	1.22102
H3K4me3_peak_187	6.55853		H3K4me3_peak_161	5.44242			MH01g0050600	233.082		MH01g0054200	1.84886
H3K4me3_peak_188	10.9439		H3K4me3_peak_165	4.04293			MH01g0051200	8.21977		MH01g0054300	0
H3K4me3_peak_190	12.4901		H3K4me3_peak_169	5.79039			MH01g0055100	82.6975		MH01g0054400	2.99448
H3K4me3_peak_191	8.74107		H3K4me3_peak_170	10.0007			MH01g0055200	0		MH01g0054500	0.588095
H3K4me3_peak_194	8.86958		H3K4me3_peak_171	2.89905			MH01g0055400	36.1161		MH01g0054600	0.800994
H3K4me3_peak_196	4.23521		H3K4me3_peak_172	3.00131			MH01g0056100	127.398		MH01g0054700	10.4137
H3K4me3_peak_198	4.80215		H3K4me3_peak_173	11.5041			MH01g0056400	1.2935		MH01g0054800	3.89776
H3K4me3_peak_199	5.78164		H3K4me3_peak_174	7.10324			MH01g0056500	18.8533		MH01g0055000	1.20418
H3K4me3_peak_220	11.3153		H3K4me3_peak_175	3.87841			MH01g0056900	7.31876		MH01g0055900	0.126927
H3K4me3_peak_221	13.3615		H3K4me3_peak_176	11.3651			MH01g0057000	8.35397		MH01g0056000	4.94806
H3K4me3_peak_223	5.42246		H3K4me3_peak_177	2.86678			MH01g0057100	6.51547		MH01g0057600	38.7545
H3K4me3_peak_225	8.31806		H3K4me3_peak_179	9.67739			MH01g0057200	40.5251		MH01g0057900	10.2597
H3K4me3_peak_227	8.92403		H3K4me3_peak_180	10.9161			MH01g0057300	11.4995		MH01g0058100	16.8822
H3K4me3_peak_228	13.8136		H3K4me3_peak_181	3.92751			MH01g0057400	11.3629		MH01g0058600	50.9808
H3K4me3_peak_229	12.1822		H3K4me3_peak_184	6.3132			MH01g0057500	9.59973		MH01g0058700	120.003
H3K4me3_peak_231	6.76971		H3K4me3_peak_185	3.38329			MH01g0058800	14.2679		MH01g0059100	0.0767152
H3K4me3_peak_233	3.98505		H3K4me3_peak_186	3.85089			MH01g0058900	1.13172		MH01g0059200	11.4445
H3K4me3_peak_234	10.184		H3K4me3_peak_189	8.85779			MH01g0059000	8.81682		MH01g0059300	0.882708
H3K4me3_peak_235	8.20371		H3K4me3_peak_192	3.36146			MH01g0061100	1.98908		MH01g0059400	1.31195
H3K4me3_peak_236	6.03604		H3K4me3_peak_193	4.79009			MH01g0061700	15.4169		MH01g0059600	6.68475
H3K4me3_peak_237	10.0975		H3K4me3_peak_195	6.73208			MH01g0062000	111.733		MH01g0059900	0
H3K4me3_peak_239	6.20279		H3K4me3_peak_197	3.86639			MH01g0062900	0		MH01g0060800	39.5766
H3K4me3_peak_245	7.2366		H3K4me3_peak_200	2.40103			MH01g0063000	14.5602		MH01g0061200	0
H3K4me3_peak_246	9.67328		H3K4me3_peak_201	3.43953			MH01g0064100	7.93637		MH01g0061300	0.291209
H3K4me3_peak_248	8.83168		H3K4me3_peak_202	8.54673			MH01g0065100	21.7435		MH01g0061500	0.483953
H3K4me3_peak_260	9.33024		H3K4me3_peak_203	5.56247			MH01g0065200	147.776		MH01g0061800	5.59956
H3K4me3_peak_263	7.60344		H3K4me3_peak_204	4.79698			MH01g0065300	28.8402		MH01g0061900	0
H3K4me3_peak_268	7.60466		H3K4me3_peak_205	4.27832			MH01g0065400	16.6515		MH01g0062100	47.1923
H3K4me3_peak_272	11.5803		H3K4me3_peak_206	11.304			MH01g0066900	54.6983		MH01g0062200	14.3357
H3K4me3_peak_273	3.6734		H3K4me3_peak_207	3.0502			MH01g0067000	5.08422		MH01g0062700	1.52479
H3K4me3_peak_278	5.18369		H3K4me3_peak_208	5.02393			MH01g0067100	0		MH01g0063700	0.584674
H3K4me3_peak_281	10.6281		H3K4me3_peak_209	2.69333			MH01g0067300	171.054		MH01g0063800	63.7409
H3K4me3_peak_284	11.6441		H3K4me3_peak_210	3.10746			MH01g0067800	1.95406		MH01g0063900	0.312563
H3K4me3_peak_285	11.8785		H3K4me3_peak_211	2.84122			MH01g0067900	114.738		MH01g0064000	55.6583
H3K4me3_peak_286	11.1733		H3K4me3_peak_212	5.22458			MH01g0070000	29.9991		MH01g0064200	101.341
H3K4me3_peak_287	5.90179		H3K4me3_peak_213	3.12406			MH01g0070200	26.9452		MH01g0064400	24.605
H3K4me3_peak_288	3.1347		H3K4me3_peak_214	5.471			MH01g0071100	0		MH01g0064800	0
H3K4me3_peak_289	10.4903		H3K4me3_peak_215	3.62432			MH01g0071300	4.36318		MH01g0064900	3.19859
H3K4me3_peak_291	9.55224		H3K4me3_peak_216	3.01542			MH01g0071400	42.7684		MH01g0065500	1.38666
H3K4me3_peak_292	5.85386		H3K4me3_peak_217	4.14636			MH01g0071600	10.8535		MH01g0065600	2.90334
H3K4me3_peak_293	3.23939		H3K4me3_peak_218	7.58401			MH01g0071700	4.99188		MH01g0065700	3.37823
H3K4me3_peak_302	11.413		H3K4me3_peak_219	4.40229			MH01g0073600	0.272962		MH01g0065900	2.18848
H3K4me3_peak_303	12.3072		H3K4me3_peak_222	7.76637			MH01g0073900	31.927		MH01g0066000	0
H3K4me3_peak_304	8.57532		H3K4me3_peak_224	9.56782			MH01g0076900	13.076		MH01g0066100	0.0404581
H3K4me3_peak_305	11.0185		H3K4me3_peak_226	7.19259			MH01g0077000	6.77216		MH01g0066200	39.4595
H3K4me3_peak_306	12.1882		H3K4me3_peak_230	4.34957			MH01g0077200	36.658		MH01g0066500	92.0754
H3K4me3_peak_315	11.085		H3K4me3_peak_232	8.66473			MH01g0078200	26.9688		MH01g0068000	20.8822
H3K4me3_peak_317	11.2665		H3K4me3_peak_238	6.07868			MH01g0078600	5.39095		MH01g0068200	0
H3K4me3_peak_326	4.30621		H3K4me3_peak_240	3.8224			MH01g0078700	3.96849		MH01g0068300	0
H3K4me3_peak_328	12.8501		H3K4me3_peak_241	12.2976			MH01g0079000	7.27964		MH01g0068400	1.1011
H3K4me3_peak_330	12.0816		H3K4me3_peak_242	7.34177			MH01g0079200	0.907977		MH01g0068500	1.20097
H3K4me3_peak_331	8.2323		H3K4me3_peak_243	10.9207			MH01g0079300	1.183		MH01g0068600	0.357023
H3K4me3_peak_337	5.23206		H3K4me3_peak_244	8.62656			MH01g0079400	2.03777		MH01g0068700	0
H3K4me3_peak_339	9.65727		H3K4me3_peak_247	3.80537			MH01g0079500	6.97516		MH01g0069400	0
H3K4me3_peak_351	8.0036		H3K4me3_peak_249	4.23094			MH01g0079700	78.663		MH01g0069600	1.36186
H3K4me3_peak_352	9.56432		H3K4me3_peak_250	9.27303			MH01g0079800	8.2936		MH01g0070100	7.30137
H3K4me3_peak_353	9.23811		H3K4me3_peak_251	7.93948			MH01g0079900	9.52177		MH01g0070600	0.198437
H3K4me3_peak_359	8.63249		H3K4me3_peak_252	3.46819			MH01g0080000	24.9815		MH01g0070700	0
H3K4me3_peak_363	7.15906		H3K4me3_peak_253	5.5136			MH01g0080100	14.1154		MH01g0070900	0
H3K4me3_peak_365	12.8233		H3K4me3_peak_254	3.75643			MH01g0080200	11.7247		MH01g0071000	0.291917
H3K4me3_peak_366	8.26383		H3K4me3_peak_255	5.8019			MH01g0081400	8.77024		MH01g0071200	0.0613795
H3K4me3_peak_369	11.9102		H3K4me3_peak_256	7.13655			MH01g0081600	21.1024		MH01g0071500	7.9832
H3K4me3_peak_370	6.92814		H3K4me3_peak_257	3.56526			MH01g0081900	7.77737		MH01g0071900	0.0243036
H3K4me3_peak_371	8.63726		H3K4me3_peak_258	5.11364			MH01g0082100	3.60462		MH01g0072000	0
H3K4me3_peak_372	7.63411		H3K4me3_peak_259	11.1717			MH01g0082200	8.48836		MH01g0072600	17.1878
H3K4me3_peak_373	11.2149		H3K4me3_peak_261	3.9351			MH01g0082400	0.12371		MH01g0073400	0
H3K4me3_peak_374	6.38831		H3K4me3_peak_262	6.72851			MH01g0082500	1.41075		MH01g0073500	17.3971
H3K4me3_peak_375	2.4311		H3K4me3_peak_264	7.24568			MH01g0083200	9.5997		MH01g0073800	44.374
H3K4me3_peak_376	9.04311		H3K4me3_peak_265	5.08162			MH01g0083400	14.9407		MH01g0074200	4.49981
H3K4me3_peak_377	7.40615		H3K4me3_peak_266	2.1152			MH01g0083500	14.4742		MH01g0074400	6.96632
H3K4me3_peak_378	11.271		H3K4me3_peak_267	4.22063			MH01g0083600	12.3852		MH01g0074700	0.934866
H3K4me3_peak_379	12.2989		H3K4me3_peak_269	9.17091			MH01g0083700	21.1158		MH01g0074600	0.27678
H3K4me3_peak_380	9.8378		H3K4me3_peak_270	8.49024			MH01g0083800	115.943		MH01g0075300	0.272303
H3K4me3_peak_381	10.3255		H3K4me3_peak_271	2.98216			MH01g0084000	18.2495		MH01g0076400	0.11243
H3K4me3_peak_386	12.8791		H3K4me3_peak_274	11.2451			MH01g0084200	15.0317		MH01g0076500	32.9171
H3K4me3_peak_387	6.23613		H3K4me3_peak_275	2.84122			MH01g0084300	31.7294		MH01g0076800	0
H3K4me3_peak_388	8.05366		H3K4me3_peak_276	2.20113			MH01g0085400	2.02535		MH01g0077300	1.28418
H3K4me3_peak_389	7.87616		H3K4me3_peak_277	3.48726			MH01g0085500	10.3206		MH01g0077400	6.02801
H3K4me3_peak_390	9.85571		H3K4me3_peak_279	8.31238			MH01g0085600	4.21515		MH01g0077500	1.36057
H3K4me3_peak_391	9.2228		H3K4me3_peak_280	10.1045			MH01g0085700	4.64669		MH01g0077700	0.35135
H3K4me3_peak_392	7.55747		H3K4me3_peak_282	6.79393			MH01g0085800	0		MH01g0077900	5.42504
H3K4me3_peak_393	3.11566		H3K4me3_peak_283	4.75037			MH01g0086000	2.11191		MH01g0078300	3.07261
H3K4me3_peak_395	3.08731		H3K4me3_peak_290	4.88081			MH01g0086100	4.20298		MH01g0078400	20.4811
H3K4me3_peak_397	12.4254		H3K4me3_peak_294	4.84341			MH01g0086200	0		MH01g0078800	1.01298
H3K4me3_peak_402	7.90357		H3K4me3_peak_295	11.6373			MH01g0086300	8.88941		MH01g0080300	18.2735
H3K4me3_peak_404	10.8793		H3K4me3_peak_296	3.34824			MH01g0086600	6.04743		MH01g0080400	0
H3K4me3_peak_405	7.2884		H3K4me3_peak_297	3.43083			MH01g0086700	0		MH01g0080500	0
H3K4me3_peak_406	7.79972		H3K4me3_peak_298	3.14016			MH01g0086800	1.56044		MH01g0080900	0.489667
H3K4me3_peak_407	11.6392		H3K4me3_peak_299	2.97353			MH01g0087700	4.991		MH01g0082300	23.6865
H3K4me3_peak_408	10.0759		H3K4me3_peak_300	6.64166			MH01g0087900	0		MH01g0082700	0.47802
H3K4me3_peak_409	4.55204		H3K4me3_peak_301	12.4902			MH01g0088800	42.4476		MH01g0082800	16.4575
H3K4me3_peak_410	8.09121		H3K4me3_peak_307	9.86163			MH01g0088900	5.34495		MH01g0082900	0.193556
H3K4me3_peak_411	10.7292		H3K4me3_peak_308	2.00087			MH01g0089000	0		MH01g0084400	0
H3K4me3_peak_412	10.4469		H3K4me3_peak_309	2.84122			MH01g0089100	6.28228		MH01g0085900	23.5456
H3K4me3_peak_414	8.93738		H3K4me3_peak_310	5.96266			MH01g0089200	14.5056		MH01g0086500	57.099
H3K4me3_peak_415	7.5034		H3K4me3_peak_311	5.56222			MH01g0089300	0		MH01g0086900	0.133317
H3K4me3_peak_416	11.5721		H3K4me3_peak_312	4.21649			MH01g0089400	2.96934		MH01g0087000	0
H3K4me3_peak_417	3.02357		H3K4me3_peak_313	3.6782			MH01g0089700	5.42701		MH01g0087100	1.06818
H3K4me3_peak_418	7.48143		H3K4me3_peak_314	4.21649			MH01g0089500	14.7462		MH01g0087200	1.61269
H3K4me3_peak_421	4.3273		H3K4me3_peak_316	7.56462			MH01g0089800	20.0339		MH01g0087300	0
H3K4me3_peak_424	9.58083		H3K4me3_peak_318	2.74822			MH01g0090000	13.5576		MH01g0087400	0.837186
H3K4me3_peak_425	7.46052		H3K4me3_peak_319	3.00129			MH01g0090100	11.4965		MH01g0087500	0.784131
H3K4me3_peak_427	8.05918		H3K4me3_peak_320	2.44286			MH01g0090200	7.69909		MH01g0087600	7.46521
H3K4me3_peak_428	8.3371		H3K4me3_peak_321	4.08192			MH01g0090300	38.2017		MH01g0087800	4.05987
H3K4me3_peak_437	4.61808		H3K4me3_peak_322	3.13628			MH01g0090500	6.48189		MH01g0088200	1.96174
H3K4me3_peak_440	2.65117		H3K4me3_peak_323	2.43438			MH01g0090700	51.3154		MH01g0088400	2.14617
H3K4me3_peak_445	6.54101		H3K4me3_peak_324	4.08192			MH01g0090800	2.4048		MH01g0088700	26.7121
H3K4me3_peak_446	10.0359		H3K4me3_peak_325	4.5305			MH01g0091300	57.8026		MH01g0089900	32.9614
H3K4me3_peak_447	7.8607		H3K4me3_peak_327	2.37734			MH01g0091500	6.42368		MH01g0090400	5.85801
H3K4me3_peak_448	3.63863		H3K4me3_peak_329	8.28008			MH01g0092600	4.38486		MH01g0091100	2.48308
H3K4me3_peak_449	11.6969		H3K4me3_peak_332	3.31934			MH01g0092700	2.90682		MH01g0091200	1.85556
H3K4me3_peak_450	12.4436		H3K4me3_peak_333	3.0502			MH01g0092800	554.215		MH01g0091700	4.91485
H3K4me3_peak_451	4.00177		H3K4me3_peak_334	5.17375			MH01g0093000	12.3871		MH01g0092200	0.0200954
H3K4me3_peak_452	5.23092		H3K4me3_peak_335	2.37246			MH01g0093100	9.34383		MH01g0092300	0.568404
H3K4me3_peak_453	4.0268		H3K4me3_peak_336	10.2846			MH01g0093200	3.2251		MH01g0092400	45.5135
H3K4me3_peak_455	8.35338		H3K4me3_peak_338	5.40245			MH01g0093400	1.07528		MH01g0092500	7.05293
H3K4me3_peak_456	12.4446		H3K4me3_peak_340	2.86791			MH01g0093500	4.53472		MH01g0093800	1.32153
H3K4me3_peak_458	12.5657		H3K4me3_peak_341	8.11909			MH01g0093600	0.876983		MH01g0094100	0.143669
H3K4me3_peak_459	8.93071		H3K4me3_peak_342	3.94735			MH01g0093700	25.6771		MH01g0094300	0
H3K4me3_peak_460	11.7987		H3K4me3_peak_343	4.14252			MH01g0094000	6.45223		MH01g0094500	3.96827
H3K4me3_peak_461	7.28901		H3K4me3_peak_344	5.24821			MH01g0094200	31.3208		MH01g0094700	0.46985
H3K4me3_peak_462	5.90265		H3K4me3_peak_345	8.79195			MH01g0094400	8.09375		MH01g0095100	22.2379
H3K4me3_peak_464	9.99651		H3K4me3_peak_346	3.22963			MH01g0094600	48.9407		MH01g0095300	0.963384
H3K4me3_peak_465	11.0877		H3K4me3_peak_347	6.71801			MH01g0094800	62.9162		MH01g0096100	0
H3K4me3_peak_466	10.8534		H3K4me3_peak_348	3.00131			MH01g0095000	72.8347		MH01g0096200	0.0339235
H3K4me3_peak_470	10.1152		H3K4me3_peak_349	12.3438			MH01g0095200	8.29714		MH01g0096400	33.8316
H3K4me3_peak_471	9.92512		H3K4me3_peak_350	2.62245			MH01g0095500	1.40476		MH01g0096600	0.630833
H3K4me3_peak_477	10.5048		H3K4me3_peak_354	4.23046			MH01g0095900	22.9634		MH01g0097000	0.529118
H3K4me3_peak_480	7.60344		H3K4me3_peak_355	10.5279			MH01g0096500	35.674		MH01g0097200	13.5546
H3K4me3_peak_481	5.56616		H3K4me3_peak_356	5.08162			MH01g0096800	28.9789		MH01g0097900	21.6223
H3K4me3_peak_483	11.3259		H3K4me3_peak_357	3.45153			MH01g0096900	8.64355		MH01g0098200	5.18987
H3K4me3_peak_486	8.81741		H3K4me3_peak_358	9.22533			MH01g0097300	24.7654		MH01g0098600	2.80964
H3K4me3_peak_487	5.70879		H3K4me3_peak_360	9.30556			MH01g0097400	5.37813		MH01g0098800	72.298
H3K4me3_peak_488	3.25241		H3K4me3_peak_361	2.90946			MH01g0097500	86.6979		MH01g0098900	295.074
H3K4me3_peak_489	3.76833		H3K4me3_peak_362	6.16778			MH01g0098300	52.0316		MH01g0099000	0
H3K4me3_peak_490	3.34433		H3K4me3_peak_364	4.04177			MH01g0098400	13.3718		MH01g0099100	17.2314
H3K4me3_peak_491	11.085		H3K4me3_peak_367	2.81327			MH01g0099200	121.243		MH01g0110100	0.504933
H3K4me3_peak_492	13.502		H3K4me3_peak_368	4.01612			MH01g0109300	20.227		MH01g0110400	0
H3K4me3_peak_494	7.00229		H3K4me3_peak_382	5.65969			MH01g0110000	8.07344		MH01g0110500	1.4713
H3K4me3_peak_496	9.13747		H3K4me3_peak_383	2.66782			MH01g0110200	5.02575		MH01g0110600	43.4484
H3K4me3_peak_499	11.672		H3K4me3_peak_384	3.39479			MH01g0110800	0.477184		MH01g0110700	6.262
H3K4me3_peak_501	10.5041		H3K4me3_peak_385	4.35107			MH01g0111600	7.71168		MH01g0111000	14.9551
H3K4me3_peak_502	11.7739		H3K4me3_peak_394	7.23184			MH01g0111700	0		MH01g0111500	0.0390349
H3K4me3_peak_505	9.30437		H3K4me3_peak_396	3.58849			MH01g0112300	23.016		MH01g0111800	0.393053
H3K4me3_peak_508	4.50075		H3K4me3_peak_398	8.32299			MH01g0112400	20.1384		MH01g0111900	0.438677
H3K4me3_peak_509	11.8387		H3K4me3_peak_399	7.61945			MH01g0112500	0.0263126		MH01g0112000	0
H3K4me3_peak_514	7.84948		H3K4me3_peak_400	4.33218			MH01g0113200	3462.61		MH01g0112100	0.196131
H3K4me3_peak_516	14.2465		H3K4me3_peak_401	4.54077			MH01g0113400	19.8597		MH01g0112200	22.263
H3K4me3_peak_517	11.8339		H3K4me3_peak_403	4.25268			MH01g0113500	2.40754		MH01g0112600	3.25256
H3K4me3_peak_522	8.74554		H3K4me3_peak_413	4.76453			MH01g0113600	33.3031		MH01g0112700	12.4607
H3K4me3_peak_523	9.11843		H3K4me3_peak_419	10.2446			MH01g0113700	1.0892		MH01g0112800	7.1983
H3K4me3_peak_524	10.8495		H3K4me3_peak_420	5.91834			MH01g0115600	33.7037		MH01g0113800	0.052105
H3K4me3_peak_528	11.3488		H3K4me3_peak_422	6.72355			MH01g0115900	27.3884		MH01g0113900	0.062863
H3K4me3_peak_529	7.77018		H3K4me3_peak_423	6.0427			MH01g0116500	7.45431		MH01g0114200	85.853
H3K4me3_peak_535	9.71713		H3K4me3_peak_426	12.4168			MH01g0116700	5.93111		MH01g0115200	9.78102
H3K4me3_peak_537	10.2297		H3K4me3_peak_429	5.17375			MH01g0117100	0		MH01g0116100	2.58136
H3K4me3_peak_538	12.1562		H3K4me3_peak_430	9.81341			MH01g0117300	17.252		MH01g0116200	5.23698
H3K4me3_peak_540	9.86853		H3K4me3_peak_431	6.50087			MH01g0117700	6.89438		MH01g0117200	1.47781
H3K4me3_peak_546	11.5652		H3K4me3_peak_432	5.09198			MH01g0117800	14.3765		MH01g0117600	9.63741
H3K4me3_peak_549	10.9658		H3K4me3_peak_433	3.55158			MH01g0117900	61.5328		MH01g0118000	0
H3K4me3_peak_555	9.33134		H3K4me3_peak_434	6.40288			MH01g0118100	16.827		MH01g0118200	9.27562
H3K4me3_peak_561	9.40901		H3K4me3_peak_435	8.06599			MH01g0118500	0		MH01g0118300	1.52779
H3K4me3_peak_562	10.5963		H3K4me3_peak_436	4.12181			MH01g0118600	15.1685		MH01g0118400	0
H3K4me3_peak_563	9.04408		H3K4me3_peak_438	3.26722			MH01g0118700	11.9516		MH01g0119300	2.68578
H3K4me3_peak_564	8.62161		H3K4me3_peak_439	4.21649			MH01g0118800	1.71008		MH01g0119400	1.4842
H3K4me3_peak_565	7.28901		H3K4me3_peak_441	2.97685			MH01g0118900	0.988521		MH01g0120300	0.065801
H3K4me3_peak_571	15.2514		H3K4me3_peak_442	6.7459			MH01g0119000	1.83342		MH01g0120400	0.299916
H3K4me3_peak_572	13.6326		H3K4me3_peak_443	6.83641			MH01g0119200	22.3629		MH01g0121100	1.93893
H3K4me3_peak_575	10.3		H3K4me3_peak_444	9.9673			MH01g0119800	7.20458		MH01g0122000	3.49778
H3K4me3_peak_576	8.5372		H3K4me3_peak_454	3.12638			MH01g0119900	44.2383		MH01g0122200	0.294285
H3K4me3_peak_577	6.06939		H3K4me3_peak_457	13.1675			MH01g0120000	59.2008		MH01g0122300	0.138471
H3K4me3_peak_578	5.18578		H3K4me3_peak_463	6.30283			MH01g0120200	15.5209		MH01g0122600	9.73259
H3K4me3_peak_580	10.0883		H3K4me3_peak_467	4.07003			MH01g0120500	5.59456		MH01g0123000	12.3576
H3K4me3_peak_583	3.72507		H3K4me3_peak_468	8.48382			MH01g0120600	22.4448		MH01g0123100	0.139133
H3K4me3_peak_584	8.20205		H3K4me3_peak_469	6.33248			MH01g0121200	22.5524		MH01g0123400	0.730399
H3K4me3_peak_586	10.8235		H3K4me3_peak_472	8.65738			MH01g0121500	5.40249		MH01g0123500	0
H3K4me3_peak_590	8.29739		H3K4me3_peak_473	10.1065			MH01g0121600	0.658583		MH01g0123600	0.820439
H3K4me3_peak_591	9.88376		H3K4me3_peak_474	2.96049			MH01g0121700	14.8544		MH01g0123800	0
H3K4me3_peak_592	6.29762		H3K4me3_peak_475	3.49877			MH01g0121800	62.5327		MH01g0123900	4.70359
H3K4me3_peak_593	8.50385		H3K4me3_peak_476	5.78341			MH01g0122400	7.33396		MH01g0124500	15.3853
H3K4me3_peak_594	11.304		H3K4me3_peak_478	9.39269			MH01g0122700	0.898105		MH01g0124600	14.7887
H3K4me3_peak_595	2.71902		H3K4me3_peak_479	6.73636			MH01g0122800	21.405		MH01g0125800	13.65
H3K4me3_peak_596	10.2046		H3K4me3_peak_482	5.20231			MH01g0124200	0		MH01g0126100	0
H3K4me3_peak_597	10.8049		H3K4me3_peak_484	4.27686			MH01g0124300	11.4583		MH01g0126200	0
H3K4me3_peak_601	3.99221		H3K4me3_peak_485	9.88612			MH01g0124700	22.2203		MH01g0126600	14.1735
H3K4me3_peak_604	3.61182		H3K4me3_peak_493	4.30191			MH01g0124900	57.9168		MH01g0126700	0.308947
H3K4me3_peak_605	11.3315		H3K4me3_peak_495	2.8403			MH01g0125100	63.4505		MH01g0126800	0.126627
H3K4me3_peak_606	9.92423		H3K4me3_peak_497	2.97704			MH01g0125500	2.53373		MH01g0126900	0.0441411
H3K4me3_peak_609	8.50385		H3K4me3_peak_498	11.3203			MH01g0130500	13.3613		MH01g0129400	62.7916
H3K4me3_peak_612	5.4596		H3K4me3_peak_500	3.3077			MH01g0130800	13.3967		MH01g0129800	0
H3K4me3_peak_613	11.6323		H3K4me3_peak_503	4.40195			MH01g0130900	3.6841		MH01g0129700	51.3426
H3K4me3_peak_615	12.0293		H3K4me3_peak_504	12.2672			MH01g0131800	18.0831		MH01g0129900	4.20562
H3K4me3_peak_616	5.96593		H3K4me3_peak_506	4.92218			MH01g0132000	21.4036		MH01g0130000	2.4598
H3K4me3_peak_617	3.77149		H3K4me3_peak_507	3.2249			MH01g0133100	56.1324		MH01g0130300	3.38926
H3K4me3_peak_619	4.367		H3K4me3_peak_510	4.42082			MH01g0133300	23.1626		MH01g0130400	38.8339
H3K4me3_peak_620	9.20417		H3K4me3_peak_511	2.56777			MH01g0133400	5.95633		MH01g0131000	0.86207
H3K4me3_peak_621	7.60343		H3K4me3_peak_512	3.31934			MH01g0133700	0.595628		MH01g0131100	1.95013
H3K4me3_peak_626	10.1995		H3K4me3_peak_513	6.66969			MH01g0133900	162.621		MH01g0131300	0
H3K4me3_peak_628	4.79072		H3K4me3_peak_515	3.65601			MH01g0134400	14.878		MH01g0131400	0
H3K4me3_peak_629	11.1245		H3K4me3_peak_518	2.30098			MH01g0134600	2.77562		MH01g0131900	7.0409
H3K4me3_peak_637	6.67368		H3K4me3_peak_519	2.8576			MH01g0134800	1.43884		MH01g0132200	0
H3K4me3_peak_640	13.6122		H3K4me3_peak_520	8.00363			MH01g0134900	0.868853		MH01g0132800	3.29604
H3K4me3_peak_641	5.2377		H3K4me3_peak_521	8.07387			MH01g0135100	3.42175		MH01g0133800	5.72071
H3K4me3_peak_642	4.22452		H3K4me3_peak_525	4.20186			MH01g0135300	1.78918		MH01g0134000	9.97559
H3K4me3_peak_643	10.4841		H3K4me3_peak_526	10.7939			MH01g0135400	2.21394		MH01g0134500	1.53051
H3K4me3_peak_644	12.3495		H3K4me3_peak_527	9.92449			MH01g0135600	18.342		MH01g0134700	22.3973
H3K4me3_peak_645	4.1288		H3K4me3_peak_530	5.63586			MH01g0136200	13.5305		MH01g0135200	1.03025
H3K4me3_peak_661	12.3357		H3K4me3_peak_531	3.12638			MH01g0136300	32.4564		MH01g0135500	6.22623
H3K4me3_peak_662	11.125		H3K4me3_peak_532	5.94553			MH01g0136400	0.451047		MH01g0135700	1.15191
H3K4me3_peak_663	9.88395		H3K4me3_peak_533	11.5944			MH01g0136500	6.49184		MH01g0136600	12.5239
H3K4me3_peak_670	10.2468		H3K4me3_peak_534	3.9732			MH01g0138300	265.234		MH01g0136700	7.68894
H3K4me3_peak_672	12.3238		H3K4me3_peak_536	9.0841			MH01g0138400	29.1607		MH01g0136800	0.435536
H3K4me3_peak_676	11.8329		H3K4me3_peak_539	6.4499			MH01g0138500	46.4586		MH01g0137200	0
H3K4me3_peak_677	11.3385		H3K4me3_peak_541	4.03706			MH01g0138600	3.36994		MH01g0137500	8.12183
H3K4me3_peak_678	12.1114		H3K4me3_peak_542	8.10224			MH01g0138800	5.40746		MH01g0137600	50.5374
H3K4me3_peak_680	8.16395		H3K4me3_peak_543	5.087			MH01g0139700	10.7632		MH01g0137800	5.74526
H3K4me3_peak_682	4.87834		H3K4me3_peak_544	13.128			MH01g0139800	2.56215		MH01g0138100	1.85472
H3K4me3_peak_684	10.7658		H3K4me3_peak_545	6.27993			MH01g0140000	17.6746		MH01g0139000	2.9741
H3K4me3_peak_686	7.76023		H3K4me3_peak_547	10.6311			MH01g0140100	9.77303		MH01g0139600	0.103587
H3K4me3_peak_688	7.60343		H3K4me3_peak_548	4.89692			MH01g0140500	2.13525		MH01g0139900	0.835248
H3K4me3_peak_689	8.54673		H3K4me3_peak_550	8.20372			MH01g0140600	8.23215		MH01g0140200	4.6104
H3K4me3_peak_690	6.65306		H3K4me3_peak_551	4.98566			MH01g0140700	7.3045		MH01g0140300	17.4353
H3K4me3_peak_692	8.52281		H3K4me3_peak_552	4.72209			MH01g0140800	0.400765		MH01g0140400	42.2373
H3K4me3_peak_694	9.06109		H3K4me3_peak_553	8.64383			MH01g0142000	0		MH01g0140900	3.46049
H3K4me3_peak_695	8.98132		H3K4me3_peak_554	9.66639			MH01g0142100	0		MH01g0141200	2.4447
H3K4me3_peak_698	6.30283		H3K4me3_peak_556	2.51987			MH01g0142200	44.4372		MH01g0141800	6.93436
H3K4me3_peak_700	9.08461		H3K4me3_peak_557	5.56222			MH01g0142300	0		MH01g0143000	37.5232
H3K4me3_peak_702	10.1038		H3K4me3_peak_558	3.10807			MH01g0142400	0.138331		MH01g0143100	8.7424
H3K4me3_peak_703	12.9576		H3K4me3_peak_559	12.0899			MH01g0142800	9.33909		MH01g0143200	1.77698
H3K4me3_peak_704	11.7974		H3K4me3_peak_560	3.98597			MH01g0142900	64.6351		MH01g0143400	1.53349
H3K4me3_peak_714	9.95044		H3K4me3_peak_566	2.86274			MH01g0143500	17.0388		MH01g0143700	0.0622077
H3K4me3_peak_715	10.1382		H3K4me3_peak_567	3.85763			MH01g0143600	23.8315		MH01g0144200	1.958
H3K4me3_peak_716	9.30422		H3K4me3_peak_568	5.02393			MH01g0143800	16.9501		MH01g0144500	1.52828
H3K4me3_peak_717	10.7649		H3K4me3_peak_569	3.31934			MH01g0143900	49.5658		MH01g0144800	0.149983
H3K4me3_peak_718	7.18576		H3K4me3_peak_570	9.34525			MH01g0144000	0		MH01g0144900	3.506
H3K4me3_peak_719	13.188		H3K4me3_peak_573	9.7293			MH01g0144100	346.376		MH01g0145000	0.497234
H3K4me3_peak_727	10.2335		H3K4me3_peak_574	2.91938			MH01g0144700	3.82532		MH01g0145200	0.982042
H3K4me3_peak_728	8.99373		H3K4me3_peak_579	8.63724			MH01g0145600	6.2118		MH01g0145300	0.0219856
H3K4me3_peak_731	10.1379		H3K4me3_peak_581	11.2299			MH01g0145900	19.7931		MH01g0145400	4.03515
H3K4me3_peak_732	5.72619		H3K4me3_peak_582	7.90371			MH01g0146000	13.7787		MH01g0145500	6.47806
H3K4me3_peak_736	11.5526		H3K4me3_peak_585	8.35919			MH01g0146100	5.05269		MH01g0145700	5.41122
H3K4me3_peak_737	6.94654		H3K4me3_peak_587	5.96593			MH01g0146300	7.6299		MH01g0146700	0
H3K4me3_peak_738	8.88401		H3K4me3_peak_588	4.65607			MH01g0146400	1.21392		MH01g0147500	0.20865
H3K4me3_peak_741	2.60111		H3K4me3_peak_589	4.04177			MH01g0146500	8.74995		MH01g0149300	32.3786
H3K4me3_peak_744	6.77337		H3K4me3_peak_598	6.33618			MH01g0146800	24.0131		MH01g0149400	0
H3K4me3_peak_745	10.333		H3K4me3_peak_599	2.5801			MH01g0147000	9.4662		MH01g0149500	0
H3K4me3_peak_746	12.5533		H3K4me3_peak_600	4.12678			MH01g0147100	7.9112		MH01g0149600	48.5913
H3K4me3_peak_747	5.96593		H3K4me3_peak_602	3.80166			MH01g0147200	3.44834		MH01g0150900	0.033216
H3K4me3_peak_748	11.932		H3K4me3_peak_603	2.46501			MH01g0147700	7.18687		MH01g0151200	0.0264863
H3K4me3_peak_750	11.2353		H3K4me3_peak_607	3.47429			MH01g0147800	5.41872		MH01g0151300	4.93891
H3K4me3_peak_756	12.5279		H3K4me3_peak_608	3.23694			MH01g0147900	25.2307		MH01g0152300	5.47377
H3K4me3_peak_757	11.1771		H3K4me3_peak_610	6.32892			MH01g0148000	9.26465		MH01g0152400	0.323092
H3K4me3_peak_758	9.54817		H3K4me3_peak_611	2.20094			MH01g0149700	31.2831		MH01g0152700	15.8436
H3K4me3_peak_760	10.7588		H3K4me3_peak_614	3.69134			MH01g0149900	6.71101		MH01g0152900	12.9903
H3K4me3_peak_761	12.4902		H3K4me3_peak_618	3.83025			MH01g0150000	18.4668		MH01g0153000	46.4227
H3K4me3_peak_762	9.88765		H3K4me3_peak_622	8.25366			MH01g0150100	57.4356		MH01g0154400	13.4477
H3K4me3_peak_763	4.69938		H3K4me3_peak_623	8.60389			MH01g0150300	17.5227		MH01g0154500	14.8354
H3K4me3_peak_766	9.38998		H3K4me3_peak_624	3.31934			MH01g0150400	414.052		MH01g0154800	0.63222
H3K4me3_peak_776	7.71524		H3K4me3_peak_625	3.81278			MH01g0150500	0		MH01g0154900	2.02683
H3K4me3_peak_778	10.0961		H3K4me3_peak_627	8.01948			MH01g0150600	0.050092		MH01g0155300	0.0155072
H3K4me3_peak_779	8.9313		H3K4me3_peak_630	6.87913			MH01g0150700	37.2807		MH01g0155800	0.0247903
H3K4me3_peak_780	9.61456		H3K4me3_peak_631	4.20185			MH01g0150800	0		MH01g0156900	0
H3K4me3_peak_781	9.10412		H3K4me3_peak_632	4.52581			MH01g0151500	24.0484		MH01g0157000	0
H3K4me3_peak_782	4.35195		H3K4me3_peak_633	7.0432			MH01g0151700	0.0487136		MH01g0157100	0
H3K4me3_peak_783	11.8953		H3K4me3_peak_634	2.92126			MH01g0152200	4.91451		MH01g0157400	22.218
H3K4me3_peak_785	12.5714		H3K4me3_peak_635	2.6123			MH01g0152600	0.0936199		MH01g0157500	0
H3K4me3_peak_786	6.81298		H3K4me3_peak_636	11.3488			MH01g0152800	0		MH01g0157700	4.9204
H3K4me3_peak_787	9.33757		H3K4me3_peak_638	7.60343			MH01g0153200	0.568612		MH01g0158300	5.9407
H3K4me3_peak_788	10.3869		H3K4me3_peak_639	13.3661			MH01g0153300	0.251829		MH01g0158500	0.0534415
H3K4me3_peak_790	6.49846		H3K4me3_peak_646	4.6354			MH01g0153500	8.15491		MH01g0158700	0.0875209
H3K4me3_peak_791	4.23521		H3K4me3_peak_647	5.64251			MH01g0153600	3.74764		MH01g0159000	30.5622
H3K4me3_peak_792	10.2313		H3K4me3_peak_648	3.81278			MH01g0154300	4.43693		MH01g0159200	19.1622
H3K4me3_peak_793	9.69615		H3K4me3_peak_649	6.46958			MH01g0157600	1.13078		MH01g0159400	33.9798
H3K4me3_peak_794	7.83793		H3K4me3_peak_650	6.65862			MH01g0157800	0.435184		MH01g0159500	2.63932
H3K4me3_peak_796	11.4834		H3K4me3_peak_651	4.97907			MH01g0157900	41.8869		MH01g0159600	0.0867154
H3K4me3_peak_801	7.60124		H3K4me3_peak_652	4.46662			MH01g0161600	0.137008		MH01g0159700	117.719
H3K4me3_peak_802	11.3203		H3K4me3_peak_653	7.8948			MH01g0161700	36.7432		MH01g0159800	117.688
H3K4me3_peak_804	9.70389		H3K4me3_peak_654	10.1012			MH01g0162300	51.193		MH01g0160400	0.23587
H3K4me3_peak_805	12.1941		H3K4me3_peak_655	13.5683			MH01g0162500	0.207205		MH01g0160900	0
H3K4me3_peak_806	14.5337		H3K4me3_peak_656	5.96266			MH01g0162700	12.009		MH01g0161000	0.181055
H3K4me3_peak_807	13.3147		H3K4me3_peak_657	3.52664			MH01g0163300	100.616		MH01g0161100	0
H3K4me3_peak_808	5.89047		H3K4me3_peak_658	10.3032			MH01g0163500	1.98589		MH01g0161400	10.5527
H3K4me3_peak_809	13.6222		H3K4me3_peak_659	4.66507			MH01g0163800	0		MH01g0161800	9.80199
H3K4me3_peak_815	10.676		H3K4me3_peak_660	12.291			MH01g0163700	12.6451		MH01g0161900	10.3375
H3K4me3_peak_817	2.69134		H3K4me3_peak_664	7.32874			MH01g0163900	71.4476		MH01g0162000	0
H3K4me3_peak_818	9.67244		H3K4me3_peak_665	4.13516			MH01g0164000	97.4578		MH01g0162100	189.487
H3K4me3_peak_821	6.36284		H3K4me3_peak_666	4.94246			MH01g0164100	62.2182		MH01g0162600	0
H3K4me3_peak_823	2.76004		H3K4me3_peak_667	2.35659			MH01g0164900	52.9799		MH01g0162800	0.098813
H3K4me3_peak_826	13.0914		H3K4me3_peak_668	2.54655			MH01g0165000	19.1969		MH01g0163000	8.09701
H3K4me3_peak_827	10.1074		H3K4me3_peak_669	2.62251			MH01g0165900	0.361754		MH01g0163100	11.6444
H3K4me3_peak_828	10.05		H3K4me3_peak_671	6.86024			MH01g0166000	0.351859		MH01g0163200	0
H3K4me3_peak_829	7.13222		H3K4me3_peak_673	9.24967			MH01g0166100	0		MH01g0163400	1.68088
H3K4me3_peak_846	7.61611		H3K4me3_peak_674	5.02726			MH01g0166400	0.171931		MH01g0163600	4.84206
H3K4me3_peak_848	6.01171		H3K4me3_peak_675	7.77018			MH01g0166500	27.7209		MH01g0164200	2.01471
H3K4me3_peak_849	11.7411		H3K4me3_peak_679	3.15405			MH01g0166600	257.671		MH01g0164700	0.186024
H3K4me3_peak_865	4.8251		H3K4me3_peak_681	3.71171			MH01g0167400	11.3116		MH01g0165800	0.029083
H3K4me3_peak_866	11.0562		H3K4me3_peak_683	3.33125			MH01g0168600	32.3087		MH01g0166900	3.57837
H3K4me3_peak_867	9.40673		H3K4me3_peak_685	3.84268			MH01g0168800	24.3524		MH01g0167000	84.8186
H3K4me3_peak_872	10.4014		H3K4me3_peak_687	6.72301			MH01g0169000	58.929		MH01g0167100	8.05734
H3K4me3_peak_874	8.95889		H3K4me3_peak_691	4.57535			MH01g0169200	1.38577		MH01g0168400	0.17178
H3K4me3_peak_876	9.00406		H3K4me3_peak_693	4.12678			MH01g0169300	15.9286		MH01g0168500	6.72956
H3K4me3_peak_884	11.4735		H3K4me3_peak_696	4.67795			MH01g0169400	0.492672		MH01g0168900	3.21077
H3K4me3_peak_886	9.23129		H3K4me3_peak_697	2.45193			MH01g0170300	85.0633		MH01g0170200	2.46324
H3K4me3_peak_889	9.46144		H3K4me3_peak_699	10.7675			MH01g0170900	35.186		MH01g0172500	27.4331
H3K4me3_peak_890	9.23752		H3K4me3_peak_701	4.97907			MH01g0171100	12.042		MH01g0174200	0.214355
H3K4me3_peak_891	9.92208		H3K4me3_peak_705	12.514			MH01g0172100	2.33479		MH01g0174600	3.90141
H3K4me3_peak_892	9.99927		H3K4me3_peak_706	7.12376			MH01g0172000	6.50813		MH01g0174800	0
H3K4me3_peak_893	2.81372		H3K4me3_peak_707	3.27108			MH01g0172600	17.9305		MH01g0174900	17.7698
H3K4me3_peak_896	6.4211		H3K4me3_peak_708	8.7237			MH01g0172700	78.8187		MH01g0175100	3.12782
H3K4me3_peak_898	11.461		H3K4me3_peak_709	8.48382			MH01g0172800	24.6495		MH01g0175300	37.2124
H3K4me3_peak_899	14.4036		H3K4me3_peak_710	6.82055			MH01g0173300	1.31557		MH01g0175800	10.6965
H3K4me3_peak_902	9.60435		H3K4me3_peak_711	11.4834			MH01g0173400	9.78401		MH01g0176000	39.2999
H3K4me3_peak_903	7.82796		H3K4me3_peak_712	3.40148			MH01g0173500	3.79024		MH01g0176100	7.30296
H3K4me3_peak_904	10.7228		H3K4me3_peak_713	7.19591			MH01g0173900	0.447124		MH01g0177500	3.94494
H3K4me3_peak_905	7.63203		H3K4me3_peak_720	6.74905			MH01g0174100	0.0701038		MH01g0177800	1.04467
H3K4me3_peak_906	12.3256		H3K4me3_peak_721	8.17829			MH01g0174700	16.4389		MH01g0177900	77.3787
H3K4me3_peak_910	10.6857		H3K4me3_peak_722	8.16395			MH01g0175000	11.1318		MH01g0178000	0
H3K4me3_peak_911	12.1114		H3K4me3_peak_723	4.23521			MH01g0175200	30.301		MH01g0178100	6.53859
H3K4me3_peak_914	11.045		H3K4me3_peak_724	9.65928			MH01g0175600	0		MH01g0178500	30.5884
H3K4me3_peak_915	6.10276		H3K4me3_peak_725	7.93966			MH01g0176200	17.5252		MH01g0179200	12.5462
H3K4me3_peak_916	5.35709		H3K4me3_peak_726	5.56222			MH01g0176300	14.8319		MH01g0179600	0.553247
H3K4me3_peak_918	10.5209		H3K4me3_peak_729	3.45208			MH01g0176700	0		MH01g0179700	0.0126543
H3K4me3_peak_920	7.23184		H3K4me3_peak_730	3.52181			MH01g0176800	20.6567		MH01g0179800	0.408758
H3K4me3_peak_921	6.36953		H3K4me3_peak_733	5.19269			MH01g0177100	12.6686		MH01g0180100	50.0054
H3K4me3_peak_922	8.94034		H3K4me3_peak_734	7.57844			MH01g0177300	75.8577		MH01g0180200	6.61693
H3K4me3_peak_925	11.5178		H3K4me3_peak_735	11.6642			MH01g0177400	0.0569005		MH01g0180300	1.01343
H3K4me3_peak_926	9.66279		H3K4me3_peak_739	7.80351			MH01g0177600	3.94731		MH01g0180400	0
H3K4me3_peak_927	11.4247		H3K4me3_peak_740	3.54363			MH01g0178700	1.29539		MH01g0180800	7.2745
H3K4me3_peak_928	11.6853		H3K4me3_peak_742	7.80353			MH01g0178800	1.62291		MH01g0181000	33.9092
H3K4me3_peak_929	9.16414		H3K4me3_peak_743	4.99855			MH01g0179000	22.3055		MH01g0181300	0
H3K4me3_peak_931	8.60389		H3K4me3_peak_749	4.32939			MH01g0179100	18.0696		MH01g0181900	1.32131
H3K4me3_peak_932	10.4545		H3K4me3_peak_751	2.8012			MH01g0179900	8.82939		MH01g0182000	0
H3K4me3_peak_933	10.846		H3K4me3_peak_752	8.80926			MH01g0180000	0		MH01g0182100	59.8933
H3K4me3_peak_934	10.4609		H3K4me3_peak_753	8.26971			MH01g0180700	7.80007		MH01g0182400	23.1964
H3K4me3_peak_935	4.59664		H3K4me3_peak_754	4.6354			MH01g0180900	28.6491		MH01g0182500	11.8715
H3K4me3_peak_938	8.79689		H3K4me3_peak_755	6.68365			MH01g0181100	44.3036		MH01g0183000	13.5733
H3K4me3_peak_941	7.5034		H3K4me3_peak_759	3.57301			MH01g0186000	1.41397		MH01g0183100	13.463
H3K4me3_peak_943	4.90316		H3K4me3_peak_764	8.52281			MH01g0186100	120.381		MH01g0183400	18.7451
H3K4me3_peak_945	11.0105		H3K4me3_peak_765	7.83687			MH01g0186400	51.9873		MH01g0183600	16.9547
H3K4me3_peak_949	10.0518		H3K4me3_peak_767	4.03512			MH01g0186500	17.6936		MH01g0183800	0.210589
H3K4me3_peak_950	11.4548		H3K4me3_peak_768	3.58594			MH01g0186600	0		MH01g0183900	0.249979
H3K4me3_peak_951	7.11998		H3K4me3_peak_769	3.10135			MH01g0186800	6.25582		MH01g0184000	0
H3K4me3_peak_952	5.00226		H3K4me3_peak_770	3.74452			MH01g0187000	11.8798		MH01g0184800	0
H3K4me3_peak_954	10.0045		H3K4me3_peak_771	3.00153			MH01g0187100	12.0025		MH01g0184900	0.436479
H3K4me3_peak_955	7.49312		H3K4me3_peak_772	4.21649			MH01g0187200	48.526		MH01g0186900	17.095
H3K4me3_peak_956	11.4122		H3K4me3_peak_773	10.676			MH01g0187700	5.08993		MH01g0187300	4.16997
H3K4me3_peak_957	11.5221		H3K4me3_peak_774	3.96174			MH01g0187800	12.6224		MH01g0187400	0.534324
H3K4me3_peak_958	5.7359		H3K4me3_peak_775	3.08133			MH01g0188100	0		MH01g0187500	0
H3K4me3_peak_960	11.6288		H3K4me3_peak_777	9.73613			MH01g0188200	3.56655		MH01g0187900	0
H3K4me3_peak_966	9.80443		H3K4me3_peak_784	2.80534			MH01g0189400	300.336		MH01g0188000	15.7965
H3K4me3_peak_969	5.7865		H3K4me3_peak_789	3.36642			MH01g0189500	4.78346		MH01g0188300	7.96994
H3K4me3_peak_970	14.8028		H3K4me3_peak_795	2.36768			MH01g0189700	202.982		MH01g0188400	6.0943
H3K4me3_peak_971	10.6007		H3K4me3_peak_797	3.10135			MH01g0190000	130.412		MH01g0188600	4.62354
H3K4me3_peak_978	10.3788		H3K4me3_peak_798	7.60344			MH01g0190300	126.408		MH01g0190100	8.11219
H3K4me3_peak_984	11.6403		H3K4me3_peak_799	4.22393			MH01g0191100	14.4451		MH01g0190400	35.7024
H3K4me3_peak_986	11.6649		H3K4me3_peak_800	4.08114			MH01g0191300	0		MH01g0190500	11.1543
H3K4me3_peak_988	6.63157		H3K4me3_peak_803	2.98458			MH01g0191400	19.6991		MH01g0190600	17.822
H3K4me3_peak_1006	4.72431		H3K4me3_peak_810	3.26722			MH01g0191500	0.235949		MH01g0190700	0
H3K4me3_peak_1007	5.70255		H3K4me3_peak_811	4.24824			MH01g0191700	57.6321		MH01g0191600	0.102083
H3K4me3_peak_1009	6.22782		H3K4me3_peak_812	4.23689			MH01g0192000	29.6325		MH01g0191800	0.109362
H3K4me3_peak_1010	10.4382		H3K4me3_peak_813	3.0502			MH01g0192100	5.43189		MH01g0192800	129.874
H3K4me3_peak_1011	8.43309		H3K4me3_peak_814	13.6814			MH01g0192900	2.3201		MH01g0203900	0
H3K4me3_peak_1012	6.05565		H3K4me3_peak_816	2.60111			MH01g0193000	59.6961		MH01g0204100	2.42355
H3K4me3_peak_1013	12.1765		H3K4me3_peak_819	4.87719			MH01g0193100	43.0686		MH01g0205200	1.16285
H3K4me3_peak_1015	11.0014		H3K4me3_peak_820	4.88255			MH01g0193200	7.42127		MH01g0205300	2.31988
H3K4me3_peak_1016	9.32729		H3K4me3_peak_822	9.77881			MH01g0204400	0		MH01g0205500	0
H3K4me3_peak_1017	10.3249		H3K4me3_peak_824	9.80315			MH01g0204500	0		MH01g0205600	2.23834
H3K4me3_peak_1020	8.85779		H3K4me3_peak_825	9.71039			MH01g0222900	30.5388		MH01g0215700	4.48362
H3K4me3_peak_1021	11.387		H3K4me3_peak_830	11.4976			MH01g0223400	1.88112		MH01g0216000	0
H3K4me3_peak_1023	4.54594		H3K4me3_peak_831	12.2619			MH01g0225400	11.5466		MH01g0216100	4.68462
H3K4me3_peak_1024	10.4381		H3K4me3_peak_832	8.61252			MH01g0225600	3787.61		MH01g0216800	80.0411
H3K4me3_peak_1025	10.3714		H3K4me3_peak_833	5.69679			MH01g0241600	333.592		MH01g0218300	22.5022
H3K4me3_peak_1027	8.23842		H3K4me3_peak_834	4.17164			MH01g0242000	36.7117		MH01g0218400	9.55396
H3K4me3_peak_1030	10.2155		H3K4me3_peak_835	3.72306			MH01g0243000	30.7989		MH01g0218500	1.83202
H3K4me3_peak_1031	4.93421		H3K4me3_peak_836	2.44103			MH01g0243100	0		MH01g0218600	46.1893
H3K4me3_peak_1032	4.54934		H3K4me3_peak_837	3.49877			MH01g0243300	17.6223		MH01g0218700	2.42078
H3K4me3_peak_1034	12.9717		H3K4me3_peak_838	2.60163			MH01g0244400	11.0098		MH01g0218900	11.7081
H3K4me3_peak_1035	9.92512		H3K4me3_peak_839	2.25812			MH01g0249000	82.862		MH01g0219300	0.301986
H3K4me3_peak_1036	10.278		H3K4me3_peak_840	3.13992			MH01g0249200	13.0213		MH01g0219400	0.0369906
H3K4me3_peak_1038	10.475		H3K4me3_peak_841	3.81278			MH01g0249300	13.9639		MH01g0220100	0.664735
H3K4me3_peak_1042	4.72573		H3K4me3_peak_842	2.87077			MH01g0249400	0.180532		MH01g0220200	1.68959
H3K4me3_peak_1044	11.0717		H3K4me3_peak_843	3.18477			MH01g0249800	15.3492		MH01g0221100	0.682351
H3K4me3_peak_1046	7.04092		H3K4me3_peak_844	5.20234			MH01g0250100	5.6229		MH01g0221400	19.8549
H3K4me3_peak_1048	3.77755		H3K4me3_peak_845	3.91944			MH01g0250200	34.0115		MH01g0221500	18.5061
H3K4me3_peak_1049	12.8058		H3K4me3_peak_847	7.82866			MH01g0250500	28.3927		MH01g0221600	0
H3K4me3_peak_1052	6.12273		H3K4me3_peak_850	3.45642			MH01g0250700	423.116		MH01g0221700	0
H3K4me3_peak_1053	13.2353		H3K4me3_peak_851	4.57535			MH01g0250800	0		MH01g0221800	0
H3K4me3_peak_1056	11.4163		H3K4me3_peak_852	3.00534			MH01g0251400	2.88115		MH01g0222200	0
H3K4me3_peak_1057	4.40197		H3K4me3_peak_853	10.2846			MH01g0255000	11.1953		MH01g0222300	85.9709
H3K4me3_peak_1058	9.39269		H3K4me3_peak_854	9.41995			MH01g0255100	161.724		MH01g0222500	0
H3K4me3_peak_1059	4.39592		H3K4me3_peak_855	7.62566			MH01g0255200	12.7578		MH01g0223200	4.51312
H3K4me3_peak_1062	8.07031		H3K4me3_peak_856	3.30783			MH01g0255300	9.14359		MH01g0223300	0
H3K4me3_peak_1096	11.4385		H3K4me3_peak_857	3.63335			MH01g0255400	69.8517		MH01g0223600	1.54432
H3K4me3_peak_1100	7.86884		H3K4me3_peak_858	5.20231			MH01g0255500	0		MH01g0223900	7.93637
H3K4me3_peak_1106	12.5729		H3K4me3_peak_859	4.46662			MH01g0255600	0		MH01g0224600	2.25815
H3K4me3_peak_1107	12.499		H3K4me3_peak_860	7.8607			MH01g0256200	3.0541		MH01g0225700	0.080091
H3K4me3_peak_1117	6.52715		H3K4me3_peak_861	6.1005			MH01g0256300	20.9893		MH01g0225800	9.79538
H3K4me3_peak_1133	10.1396		H3K4me3_peak_862	10.0031			MH01g0258200	21.6766		MH01g0226000	6.55502
H3K4me3_peak_1135	15.0271		H3K4me3_peak_863	4.44078			MH01g0258300	181.027		MH01g0226100	5.06817
H3K4me3_peak_1140	11.8054		H3K4me3_peak_864	9.52811			MH01g0258600	33.4894		MH01g0226300	109.576
H3K4me3_peak_1141	9.04408		H3K4me3_peak_868	9.08483			MH01g0258800	0.459025		MH01g0226400	0.838566
H3K4me3_peak_1142	14.7131		H3K4me3_peak_869	9.17879			MH01g0262100	4.82251		MH01g0226500	7.71425
H3K4me3_peak_1143	12.262		H3K4me3_peak_870	2.48105			MH01g0262400	84.4373		MH01g0226600	2.18674
H3K4me3_peak_1151	10.6397		H3K4me3_peak_871	3.43266			MH01g0262600	32.3696		MH01g0226700	0
H3K4me3_peak_1152	12.099		H3K4me3_peak_873	9.03639			MH01g0263700	0		MH01g0226800	0.561088
H3K4me3_peak_1153	8.97073		H3K4me3_peak_875	6.61575			MH01g0263900	0.0758535		MH01g0227400	24.4616
H3K4me3_peak_1154	2.81722		H3K4me3_peak_877	4.10182			MH01g0265700	0.422787		MH01g0227500	0.716193
H3K4me3_peak_1155	3.85763		H3K4me3_peak_878	2.96796			MH01g0276300	15.8476		MH01g0227600	0
H3K4me3_peak_1156	2.55112		H3K4me3_peak_879	11.2383			MH01g0276500	14.2552		MH01g0227800	0.149126
H3K4me3_peak_1158	8.74802		H3K4me3_peak_880	2.71192			MH01g0276900	6.60694		MH01g0229100	56.7292
H3K4me3_peak_1159	5.26902		H3K4me3_peak_881	3.90933			MH01g0279500	78.7486		MH01g0239600	22.7317
H3K4me3_peak_1160	12.5151		H3K4me3_peak_882	13.4604			MH01g0279600	125.697		MH01g0240000	0.070034
H3K4me3_peak_1161	13.4861		H3K4me3_peak_883	3.13628			MH01g0280000	0.335445		MH01g0240200	16.8424
H3K4me3_peak_1162	9.00408		H3K4me3_peak_885	5.36796			MH01g0280200	25.8016		MH01g0240600	2.60811
H3K4me3_peak_1173	9.20389		H3K4me3_peak_887	6.81867			MH01g0287500	13.4536		MH01g0240700	26.5205
H3K4me3_peak_1174	11.1781		H3K4me3_peak_888	3.22057			MH01g0288800	87.7953		MH01g0240800	51.2996
H3K4me3_peak_1175	10.5485		H3K4me3_peak_894	4.08459			MH01g0289600	0		MH01g0241800	0
H3K4me3_peak_1176	12.7087		H3K4me3_peak_895	3.02598			MH01g0289700	24.7204		MH01g0242500	0.121101
H3K4me3_peak_1177	10.7388		H3K4me3_peak_897	5.13287			MH01g0289900	35.0601		MH01g0242600	17.8753
H3K4me3_peak_1184	7.55208		H3K4me3_peak_900	7.31165			MH01g0290000	0		MH01g0242700	12.9789
H3K4me3_peak_1185	9.5243		H3K4me3_peak_901	5.16897			MH01g0290100	0		MH01g0242900	0
H3K4me3_peak_1188	7.35651		H3K4me3_peak_907	5.64891			MH01g0290500	27.9678		MH01g0245000	0
H3K4me3_peak_1192	10.1741		H3K4me3_peak_908	7.51769			MH01g0290600	81.5705		MH01g0245100	3.08906
H3K4me3_peak_1193	13.1689		H3K4me3_peak_909	6.36081			MH01g0291800	0.587636		MH01g0245300	2.47277
H3K4me3_peak_1196	4.25797		H3K4me3_peak_912	4.53538			MH01g0292300	0		MH01g0246500	0
H3K4me3_peak_1197	9.63329		H3K4me3_peak_913	6.36965			MH01g0292400	129.779		MH01g0247200	0
H3K4me3_peak_1198	8.51815		H3K4me3_peak_917	4.46592			MH01g0293000	23.9057		MH01g0249700	0.11117
H3K4me3_peak_1210	10.6197		H3K4me3_peak_919	10.0712			MH01g0294700	9.61854		MH01g0254100	17.1379
H3K4me3_peak_1212	12.6057		H3K4me3_peak_923	2.93461			MH01g0294800	22.4355		MH01g0254200	7.38285
H3K4me3_peak_1214	12.113		H3K4me3_peak_924	11.8454			MH01g0295700	8.92243		MH01g0254300	6.07822
H3K4me3_peak_1221	5.06878		H3K4me3_peak_930	5.87281			MH01g0295800	2.20408		MH01g0254400	0.194054
H3K4me3_peak_1223	3.36276		H3K4me3_peak_936	3.23694			MH01g0296000	13.5998		MH01g0254600	11.0531
H3K4me3_peak_1228	9.58749		H3K4me3_peak_937	4.31621			MH01g0300400	35.7452		MH01g0254700	0
H3K4me3_peak_1242	7.20095		H3K4me3_peak_939	5.67813			MH01g0300600	17.7464		MH01g0255700	4.88084
H3K4me3_peak_1243	4.17966		H3K4me3_peak_940	7.73683			MH01g0300900	32.2433		MH01g0255800	11.6993
H3K4me3_peak_1245	9.16968		H3K4me3_peak_942	12.6497			MH01g0301100	30.246		MH01g0256000	0
H3K4me3_peak_1251	8.12267		H3K4me3_peak_944	12.2011			MH01g0303000	19.7772		MH01g0256100	9.62913
H3K4me3_peak_1252	8.70141		H3K4me3_peak_946	11.0695			MH01g0305100	0.758289		MH01g0256400	0.41616
H3K4me3_peak_1253	6.06942		H3K4me3_peak_947	11.8722			MH01g0305300	38.5832		MH01g0256500	0
H3K4me3_peak_1254	12.8058		H3K4me3_peak_948	11.2979			MH01g0307100	15.8822		MH01g0258400	0.17726
H3K4me3_peak_1260	9.44196		H3K4me3_peak_953	9.88656			MH01g0315800	62.5923		MH01g0259000	0
H3K4me3_peak_1272	10.4179		H3K4me3_peak_959	10.0018			MH01g0319400	24.7565		MH01g0259300	0.0385231
H3K4me3_peak_1282	11.9452		H3K4me3_peak_961	6.85573			MH01g0319500	0		MH01g0260500	0.0175061
H3K4me3_peak_1284	5.23092		H3K4me3_peak_962	5.63586			MH01g0321100	6.68411		MH01g0260600	7.06733
H3K4me3_peak_1285	12.9399		H3K4me3_peak_963	6.73635			MH01g0321300	0		MH01g0261900	0.486939
H3K4me3_peak_1286	3.5141		H3K4me3_peak_964	6.94756			MH01g0321400	4.84133		MH01g0262000	28.7248
H3K4me3_peak_1288	10.9573		H3K4me3_peak_965	7.84353			MH01g0321600	25.0778		MH01g0262500	3.69547
H3K4me3_peak_1289	7.30329		H3K4me3_peak_967	2.96049			MH01g0327700	9.00104		MH01g0262800	38.9865
H3K4me3_peak_1290	3.37929		H3K4me3_peak_968	3.85763			MH01g0357500	9.26878		MH01g0263100	8.45117
H3K4me3_peak_1291	2.98509		H3K4me3_peak_972	9.6377			MH01g0358000	17.0708		MH01g0263200	0
H3K4me3_peak_1293	7.20323		H3K4me3_peak_973	12.5305			MH01g0357900	0.770137		MH01g0263400	53.795
H3K4me3_peak_1294	7.50339		H3K4me3_peak_974	5.38279			MH01g0358300	66.1066		MH01g0263500	0
H3K4me3_peak_1295	9.25331		H3K4me3_peak_975	3.13992			MH01g0358400	1972.79		MH01g0263800	0
H3K4me3_peak_1296	9.51937		H3K4me3_peak_976	2.99504			MH01g0360400	62.8221		MH01g0264800	0.543358
H3K4me3_peak_1298	9.60752		H3K4me3_peak_977	2.81327			MH01g0361700	10.8563		MH01g0264700	4.6373
H3K4me3_peak_1300	11.1259		H3K4me3_peak_979	12.5657			MH01g0362500	4.14668		MH01g0265100	0.60391
H3K4me3_peak_1301	7.67013		H3K4me3_peak_980	2.97273			MH01g0363300	61.7675		MH01g0265500	0
H3K4me3_peak_1302	6.86308		H3K4me3_peak_981	4.13246			MH01g0364100	3.6236		MH01g0266300	0.0492209
H3K4me3_peak_1303	9.40425		H3K4me3_peak_982	2.83456			MH01g0364300	9.81832		MH01g0266800	17.3295
H3K4me3_peak_1304	11.6053		H3K4me3_peak_983	3.99221			MH01g0364500	15.8471		MH01g0267200	3.07751
H3K4me3_peak_1312	10.8862		H3K4me3_peak_985	6.83119			MH01g0364600	0		MH01g0267300	0
H3K4me3_peak_1313	4.55204		H3K4me3_peak_987	9.4054			MH01g0364800	16.2362		MH01g0267600	12.9049
H3K4me3_peak_1314	13.2606		H3K4me3_peak_989	3.18477			MH01g0364900	32.708		MH01g0268200	2.08151
H3K4me3_peak_1315	7.49312		H3K4me3_peak_990	5.11657			MH01g0365100	78.7609		MH01g0268300	17.8336
H3K4me3_peak_1320	6.18361		H3K4me3_peak_991	4.38458			MH01g0365200	50.2142		MH01g0276200	0.05722
H3K4me3_peak_1321	3.42652		H3K4me3_peak_992	12.2278			MH01g0365400	16.9233		MH01g0276800	2.78685
H3K4me3_peak_1322	5.85947		H3K4me3_peak_993	6.11388			MH01g0367000	57.8784		MH01g0277000	6.66322
H3K4me3_peak_1327	3.59177		H3K4me3_peak_994	5.18578			MH01g0370600	77.1419		MH01g0277400	8.9471
H3K4me3_peak_1329	12.0855		H3K4me3_peak_995	4.29943			MH01g0371100	46.2679		MH01g0277500	4.06346
H3K4me3_peak_1337	10.8288		H3K4me3_peak_996	12.2856			MH01g0371200	34.8922		MH01g0278600	0
H3K4me3_peak_1338	9.81341		H3K4me3_peak_997	13.816			MH01g0371300	9.61082		MH01g0279300	0.0378826
H3K4me3_peak_1359	8.34664		H3K4me3_peak_998	8.2088			MH01g0371500	10.3321		MH01g0280800	0
H3K4me3_peak_1365	11.6053		H3K4me3_peak_999	2.55677			MH01g0371600	25.3276		MH01g0281700	0.0260055
H3K4me3_peak_1369	6.77337		H3K4me3_peak_1000	4.26135			MH01g0371700	28.035		MH01g0281600	0.0155102
H3K4me3_peak_1370	5.65255		H3K4me3_peak_1001	5.19117			MH01g0371800	18.0575		MH01g0283800	20.0882
H3K4me3_peak_1371	12.0993		H3K4me3_peak_1002	2.91563			MH01g0372000	67.3667		MH01g0284300	1.50453
H3K4me3_peak_1383	9.38611		H3K4me3_peak_1003	5.4024			MH01g0373200	27.4072		MH01g0284400	15.2463
H3K4me3_peak_1398	13.9762		H3K4me3_peak_1004	13.6814			MH01g0373300	11.0152		MH01g0285000	2.08691
H3K4me3_peak_1400	9.78956		H3K4me3_peak_1005	5.97544			MH01g0374100	0		MH01g0285300	11.5292
H3K4me3_peak_1401	8.25736		H3K4me3_peak_1008	6.71377			MH01g0374200	25.0757		MH01g0286000	0
H3K4me3_peak_1402	9.34711		H3K4me3_peak_1014	9.70314			MH01g0374400	29.7496		MH01g0286800	3.18677
H3K4me3_peak_1403	11.744		H3K4me3_peak_1018	4.34405			MH01g0374600	4.26159		MH01g0287300	2.99005
H3K4me3_peak_1408	11.9618		H3K4me3_peak_1019	8.17513			MH01g0375000	6.53687		MH01g0287600	14.9284
H3K4me3_peak_1409	11.8714		H3K4me3_peak_1022	8.94416			MH01g0375200	1.2764		MH01g0287800	1.38946
H3K4me3_peak_1410	5.45246		H3K4me3_peak_1026	12.4055			MH01g0376500	52.7679		MH01g0287900	17.5287
H3K4me3_peak_1412	14.5018		H3K4me3_peak_1028	11.0831			MH01g0376600	13.1317		MH01g0288000	35.1415
H3K4me3_peak_1416	13.9954		H3K4me3_peak_1029	10.9341			MH01g0378200	1.05919		MH01g0288300	2.23716
H3K4me3_peak_1417	12.3469		H3K4me3_peak_1033	3.74067			MH01g0378500	0.655345		MH01g0288500	7.74139
H3K4me3_peak_1418	8.67059		H3K4me3_peak_1037	3.58849			MH01g0381900	14.1744		MH01g0288700	0
H3K4me3_peak_1419	3.17283		H3K4me3_peak_1039	9.8469			MH01g0385000	17.8614		MH01g0289000	0
H3K4me3_peak_1420	7.29696		H3K4me3_peak_1040	8.89375			MH01g0385300	0		MH01g0290300	12.0831
H3K4me3_peak_1421	9.44242		H3K4me3_peak_1041	7.57008			MH01g0386000	81.9356		MH01g0296200	1.8955
H3K4me3_peak_1422	6.97458		H3K4me3_peak_1043	2.76787			MH01g0388200	45.6056		MH01g0297900	0
H3K4me3_peak_1423	7.80354		H3K4me3_peak_1045	3.93266			MH01g0388400	2.67713		MH01g0298000	0
H3K4me3_peak_1424	10.8516		H3K4me3_peak_1047	4.04177			MH01g0389000	6.43864		MH01g0298100	5.03871
H3K4me3_peak_1425	9.29884		H3K4me3_peak_1050	6.11384			MH01g0389400	70.6553		MH01g0298900	0.123146
H3K4me3_peak_1427	8.02647		H3K4me3_peak_1051	8.18888			MH01g0391300	7.12185		MH01g0299900	20.0207
H3K4me3_peak_1431	10.7649		H3K4me3_peak_1054	3.18477			MH01g0392300	2.44214		MH01g0300000	24.7413
H3K4me3_peak_1435	6.60299		H3K4me3_peak_1055	3.75167			MH01g0392400	18.4476		MH01g0301200	7.83633
H3K4me3_peak_1437	10.4246		H3K4me3_peak_1060	6.60295			MH01g0392600	33.6908		MH01g0302500	89.1924
H3K4me3_peak_1438	9.69012		H3K4me3_peak_1061	3.83503			MH01g0393100	0		MH01g0304800	2.85863
H3K4me3_peak_1439	11.6513		H3K4me3_peak_1063	2.66782			MH01g0393600	5.7282		MH01g0304900	0.328645
H3K4me3_peak_1440	5.27738		H3K4me3_peak_1064	11.1694			MH01g0393700	11.5044		MH01g0305200	0.0524278
H3K4me3_peak_1441	8.9575		H3K4me3_peak_1065	3.01229			MH01g0397900	19.1891		MH01g0305600	0.051947
H3K4me3_peak_1442	11.1509		H3K4me3_peak_1066	3.32355			MH01g0402000	8.11927		MH01g0306000	0.979322
H3K4me3_peak_1443	9.32421		H3K4me3_peak_1067	2.65789			MH01g0403000	8.51252		MH01g0306600	0
H3K4me3_peak_1444	7.2856		H3K4me3_peak_1068	5.3215			MH01g0403200	23.3708		MH01g0306700	0
H3K4me3_peak_1452	12.548		H3K4me3_peak_1069	8.17743			MH01g0404600	4.34198		MH01g0306800	0
H3K4me3_peak_1453	13.2768		H3K4me3_peak_1070	2.1152			MH01g0407000	0		MH01g0307400	8.60804
H3K4me3_peak_1454	11.7053		H3K4me3_peak_1071	3.40148			MH01g0407100	1.30856		MH01g0307500	0.243153
H3K4me3_peak_1456	9.59858		H3K4me3_peak_1072	10.5713			MH01g0408800	10.9594		MH01g0307600	19.1681
H3K4me3_peak_1458	5.63482		H3K4me3_peak_1073	3.31934			MH01g0409800	0.516752		MH01g0308300	0
H3K4me3_peak_1462	9.46481		H3K4me3_peak_1074	4.88935			MH01g0411700	15.0267		MH01g0308400	14.1122
H3K4me3_peak_1464	3.60589		H3K4me3_peak_1075	10.0712			MH01g0412000	23.7584		MH01g0308500	0
H3K4me3_peak_1466	11.8284		H3K4me3_peak_1076	8.03448			MH01g0412100	6.31294		MH01g0308600	3.1517
H3K4me3_peak_1467	11.1161		H3K4me3_peak_1077	4.41105			MH01g0412700	57.7166		MH01g0309000	31.9842
H3K4me3_peak_1473	14.7131		H3K4me3_peak_1078	12.2253			MH01g0412900	348.794		MH01g0309100	0
H3K4me3_peak_1474	10.8449		H3K4me3_peak_1079	3.04131			MH01g0413700	0		MH01g0309200	17.6209
H3K4me3_peak_1485	7.04251		H3K4me3_peak_1080	9.01624			MH01g0413800	11.7753		MH01g0309800	0.0969779
H3K4me3_peak_1486	3.89335		H3K4me3_peak_1081	4.14011			MH01g0414700	0		MH01g0311200	3.35981
H3K4me3_peak_1487	11.1461		H3K4me3_peak_1082	9.73395			MH01g0414900	8.85266		MH01g0314900	9.87141
H3K4me3_peak_1495	9.75134		H3K4me3_peak_1083	3.12135			MH01g0415000	84.0148		MH01g0315100	0
H3K4me3_peak_1496	14.5337		H3K4me3_peak_1084	4.92218			MH01g0415100	2.22269		MH01g0315200	21.4247
H3K4me3_peak_1499	11.1366		H3K4me3_peak_1085	3.68161			MH01g0415800	0		MH01g0315400	0
H3K4me3_peak_1502	7.56717		H3K4me3_peak_1086	7.66217			MH01g0415900	5.98003		MH01g0315500	0
H3K4me3_peak_1504	7.46209		H3K4me3_peak_1087	10.3647			MH01g0416000	0		MH01g0316100	2.73286
H3K4me3_peak_1508	11.0631		H3K4me3_peak_1088	9.77665			MH01g0416100	12.528		MH01g0316600	9.31826
H3K4me3_peak_1510	8.11909		H3K4me3_peak_1089	8.09216			MH01g0419400	58.6624		MH01g0317500	0.485913
H3K4me3_peak_1517	6.4499		H3K4me3_peak_1090	2.61641			MH01g0419800	40.8475		MH01g0318400	5.46695
H3K4me3_peak_1518	5.42764		H3K4me3_peak_1091	4.24187			MH01g0420400	0		MH01g0322800	1.59981
H3K4me3_peak_1525	3.20141		H3K4me3_peak_1092	3.00534			MH01g0420500	0.333935		MH01g0323300	16.5911
H3K4me3_peak_1526	11.3321		H3K4me3_peak_1093	2.93777			MH01g0420600	1.04182		MH01g0324000	4.17868
H3K4me3_peak_1527	5.52656		H3K4me3_peak_1094	11.0955			MH01g0420700	11.1616		MH01g0324100	14.5383
H3K4me3_peak_1528	5.22233		H3K4me3_peak_1095	2.72031			MH01g0421700	26.1671		MH01g0324200	15.4323
H3K4me3_peak_1531	9.80186		H3K4me3_peak_1097	4.48564			MH01g0421800	9.00766		MH01g0324300	2.4648
H3K4me3_peak_1532	4.32294		H3K4me3_peak_1098	9.92674			MH01g0422200	29.9306		MH01g0324400	16.6329
H3K4me3_peak_1533	9.19912		H3K4me3_peak_1099	3.10135			MH01g0422400	11.6119		MH01g0327900	0
H3K4me3_peak_1536	10.676		H3K4me3_peak_1101	8.04362			MH01g0422500	7.03391		MH01g0328200	8.22781
H3K4me3_peak_1537	6.67195		H3K4me3_peak_1102	4.41655			MH01g0422700	16.4719		MH01g0328300	1.5536
H3K4me3_peak_1544	12.4263		H3K4me3_peak_1103	3.90249			MH01g0422800	324.584		MH01g0328500	35.2861
H3K4me3_peak_1546	7.0365		H3K4me3_peak_1104	9.82367			MH01g0422900	826.309		MH01g0328900	0
H3K4me3_peak_1548	8.00364		H3K4me3_peak_1105	5.62152			MH01g0423000	414.433		MH01g0341700	42.8344
H3K4me3_peak_1550	9.20415		H3K4me3_peak_1108	3.50154			MH01g0423200	33.923		MH01g0342200	9.02897
H3K4me3_peak_1556	7.67013		H3K4me3_peak_1109	8.05605			MH01g0423700	5.01199		MH01g0342300	0
H3K4me3_peak_1557	6.49613		H3K4me3_peak_1110	4.90003			MH01g0428200	0.156985		MH01g0344700	51.3008
H3K4me3_peak_1561	11.3488		H3K4me3_peak_1111	5.96266			MH01g0428300	0.75507		MH01g0344800	1.30784
H3K4me3_peak_1563	13.816		H3K4me3_peak_1112	7.87022			MH01g0428400	18.7119		MH01g0346700	17.8361
H3K4me3_peak_1569	10.5586		H3K4me3_peak_1113	3.62722			MH01g0428500	0		MH01g0347200	0.287499
H3K4me3_peak_1572	13.4123		H3K4me3_peak_1114	9.55075			MH01g0428600	30.2192		MH01g0347500	0
H3K4me3_peak_1573	12.7394		H3K4me3_peak_1115	8.11909			MH01g0430600	108.035		MH01g0357600	1.44985
H3K4me3_peak_1574	12.3655		H3K4me3_peak_1116	8.2112			MH01g0443100	42.7329		MH01g0357700	0.0271848
H3K4me3_peak_1578	10.3837		H3K4me3_peak_1118	5.00222			MH01g0443500	68.9215		MH01g0359100	35.737
H3K4me3_peak_1580	10.6254		H3K4me3_peak_1119	4.66507			MH01g0443600	3.59082		MH01g0359400	21.8679
H3K4me3_peak_1582	13.9067		H3K4me3_peak_1120	4.44078			MH01g0443700	0		MH01g0363500	0.980867
H3K4me3_peak_1586	3.22963		H3K4me3_peak_1121	5.38279			MH01g0444300	4.1727		MH01g0363600	6.66321
H3K4me3_peak_1587	12.3378		H3K4me3_peak_1122	10.2568			MH01g0445000	9.26595		MH01g0370100	1.98615
H3K4me3_peak_1589	10.9383		H3K4me3_peak_1123	5.60251			MH01g0445100	2.84855		MH01g0370200	0
H3K4me3_peak_1590	11.4338		H3K4me3_peak_1124	4.80215			MH01g0445200	0		MH01g0370700	4.96738
H3K4me3_peak_1594	8.11708		H3K4me3_peak_1125	5.42764			MH01g0445300	3.29905		MH01g0370800	0
H3K4me3_peak_1595	11.005		H3K4me3_peak_1126	9.10213			MH01g0445500	44.3706		MH01g0371000	11.637
H3K4me3_peak_1603	14.7177		H3K4me3_peak_1127	6.50422			MH01g0445800	28.3657		MH01g0372100	0
H3K4me3_peak_1604	6.56086		H3K4me3_peak_1128	9.15081			MH01g0447300	2.59911		MH01g0372200	0.804311
H3K4me3_peak_1607	4.8445		H3K4me3_peak_1129	12.9163			MH01g0448400	10.8322		MH01g0372300	3.28064
H3K4me3_peak_1608	11.3488		H3K4me3_peak_1130	2.46109			MH01g0448600	17.9207		MH01g0372500	20.1405
H3K4me3_peak_1610	11.2451		H3K4me3_peak_1131	5.6311			MH01g0448700	152.972		MH01g0372600	6.86928
H3K4me3_peak_1614	10.3824		H3K4me3_peak_1132	10.9673			MH01g0449000	14.4856		MH01g0372700	0.668847
H3K4me3_peak_1615	12.1128		H3K4me3_peak_1134	4.26135			MH01g0449100	2.67163		MH01g0372900	1.02072
H3K4me3_peak_1616	12.6772		H3K4me3_peak_1136	4.74933			MH01g0449200	101.417		MH01g0374500	22.6727
H3K4me3_peak_1617	7.58277		H3K4me3_peak_1137	12.6788			MH01g0449300	21.3786		MH01g0374700	23.3868
H3K4me3_peak_1619	12.4062		H3K4me3_peak_1138	5.97412			MH01g0449400	4.87266		MH01g0374800	16.5497
H3K4me3_peak_1621	10.1573		H3K4me3_peak_1139	12.4185			MH01g0449500	40.059		MH01g0374900	0.347643
H3K4me3_peak_1622	9.00408		H3K4me3_peak_1144	4.70866			MH01g0449600	24.0562		MH01g0375100	4.31667
H3K4me3_peak_1623	6.5744		H3K4me3_peak_1145	12.874			MH01g0449800	128.643		MH01g0376800	0.142496
H3K4me3_peak_1624	13.2508		H3K4me3_peak_1146	10.8849			MH01g0454300	20.4996		MH01g0377500	0
H3K4me3_peak_1625	13.0459		H3K4me3_peak_1147	3.25303			MH01g0454400	0		MH01g0377800	0.187092
H3K4me3_peak_1626	11.3602		H3K4me3_peak_1148	3.83423			MH01g0454500	8.18116		MH01g0378000	21.7684
H3K4me3_peak_1627	13.2656		H3K4me3_peak_1149	2.81867			MH01g0457000	31.9738		MH01g0378600	0.262298
H3K4me3_peak_1628	13.6365		H3K4me3_peak_1150	3.18477			MH01g0457300	1.97946		MH01g0379100	2.81264
H3K4me3_peak_1631	11.5731		H3K4me3_peak_1157	3.30145			MH01g0458700	0.863277		MH01g0379200	0
H3K4me3_peak_1635	5.90265		H3K4me3_peak_1163	5.25307			MH01g0459800	10.207		MH01g0379700	0
H3K4me3_peak_1636	13.0692		H3K4me3_peak_1164	3.63335			MH01g0459900	1.05322		MH01g0379900	13.2214
H3K4me3_peak_1642	8.03669		H3K4me3_peak_1165	3.22963			MH01g0460200	0.868667		MH01g0380300	9.58384
H3K4me3_peak_1643	5.06221		H3K4me3_peak_1166	3.30145			MH01g0460000	12.4469		MH01g0380400	21.6013
H3K4me3_peak_1644	12.4466		H3K4me3_peak_1167	4.41372			MH01g0460500	37.0475		MH01g0382100	8.50341
H3K4me3_peak_1655	10.5414		H3K4me3_peak_1168	3.49877			MH01g0460600	18.5236		MH01g0383000	15.3781
H3K4me3_peak_1664	11.3571		H3K4me3_peak_1169	11.4375			MH01g0460700	19.572		MH01g0383200	40.2768
H3K4me3_peak_1665	11.3595		H3K4me3_peak_1170	5.47672			MH01g0460800	5.1127		MH01g0383100	7.82123
H3K4me3_peak_1666	7.95916		H3K4me3_peak_1171	8.99581			MH01g0461100	2846.53		MH01g0383300	14.2719
H3K4me3_peak_1667	2.66782		H3K4me3_peak_1172	3.50567			MH01g0461300	4.29549		MH01g0384500	22.4765
H3K4me3_peak_1671	10.2846		H3K4me3_peak_1178	13.0344			MH01g0462900	11.8163		MH01g0384600	3.46525
H3K4me3_peak_1672	6.63879		H3K4me3_peak_1179	3.45392			MH01g0463400	32.1042		MH01g0385400	0
H3K4me3_peak_1673	13.4585		H3K4me3_peak_1180	2.83456			MH01g0463600	25.0888		MH01g0385900	0.103764
H3K4me3_peak_1675	10.1377		H3K4me3_peak_1181	7.57486			MH01g0464000	17.7339		MH01g0387000	12.858
H3K4me3_peak_1676	4.2301		H3K4me3_peak_1182	3.8046			MH01g0464100	0.562123		MH01g0388100	16.834
H3K4me3_peak_1677	6.04238		H3K4me3_peak_1183	10.4546			MH01g0464700	0		MH01g0388300	29.0069
H3K4me3_peak_1678	13.6171		H3K4me3_peak_1186	3.09658			MH01g0466000	0.140621		MH01g0388700	0.416928
H3K4me3_peak_1680	6.32786		H3K4me3_peak_1187	3.94735			MH01g0466200	1.74335		MH01g0388600	0.138904
H3K4me3_peak_1686	6.72851		H3K4me3_peak_1189	4.63551			MH01g0466600	10.8416		MH01g0388800	6.589
H3K4me3_peak_1687	3.88744		H3K4me3_peak_1190	3.9788			MH01g0466900	1.73289		MH01g0388900	13.48
H3K4me3_peak_1697	10.7479		H3K4me3_peak_1191	6.36965			MH01g0468000	7.33331		MH01g0389200	4.94472
H3K4me3_peak_1699	11.8385		H3K4me3_peak_1194	3.18477			MH01g0469100	7.99484		MH01g0389700	0
H3K4me3_peak_1700	11.164		H3K4me3_peak_1195	4.04604			MH01g0469500	0.172213		MH01g0390200	0.744274
H3K4me3_peak_1701	12.3307		H3K4me3_peak_1199	2.60111			MH01g0469600	11.831		MH01g0390300	27.5921
H3K4me3_peak_1702	3.20202		H3K4me3_peak_1200	4.76834			MH01g0469700	8.15324		MH01g0390400	9.35422
H3K4me3_peak_1703	8.74683		H3K4me3_peak_1201	12.7638			MH01g0469900	6.07005		MH01g0391000	2.18005
H3K4me3_peak_1704	7.20986		H3K4me3_peak_1202	2.52611			MH01g0470000	19.9027		MH01g0391200	8.85134
H3K4me3_peak_1705	9.74051		H3K4me3_peak_1203	4.03706			MH01g0471500	6.38971		MH01g0391700	7.75164
H3K4me3_peak_1706	7.04542		H3K4me3_peak_1204	3.49877			MH01g0471700	55.8848		MH01g0392200	0.652491
H3K4me3_peak_1707	11.8784		H3K4me3_peak_1205	7.74637			MH01g0471900	8.93391		MH01g0394100	0.359015
H3K4me3_peak_1711	5.94553		H3K4me3_peak_1206	13.4228			MH01g0475100	12.4208		MH01g0395400	4.05984
H3K4me3_peak_1719	7.0365		H3K4me3_peak_1207	13.9954			MH01g0475200	0		MH01g0398200	0
H3K4me3_peak_1720	6.04989		H3K4me3_peak_1208	3.90249			MH01g0475300	8.82756		MH01g0400100	53.8745
H3K4me3_peak_1721	10.3731		H3K4me3_peak_1209	13.2641			MH01g0475800	15.901		MH01g0400500	10.029
H3K4me3_peak_1732	9.88969		H3K4me3_peak_1211	7.26505			MH01g0476700	18.1013		MH01g0400600	0
H3K4me3_peak_1734	5.22233		H3K4me3_peak_1213	8.51815			MH01g0476800	24.4718		MH01g0401300	49.6875
H3K4me3_peak_1735	11.4385		H3K4me3_peak_1215	7.0532			MH01g0477000	25.9305		MH01g0403100	17.8973
H3K4me3_peak_1746	7.43403		H3K4me3_peak_1216	3.13992			MH01g0477400	30.0246		MH01g0403600	1.07702
H3K4me3_peak_1749	12.6048		H3K4me3_peak_1217	2.51538			MH01g0477500	36.2227		MH01g0405100	0
H3K4me3_peak_1750	13.5662		H3K4me3_peak_1218	8.09216			MH01g0477600	1.97784		MH01g0405600	9.13594
H3K4me3_peak_1751	9.96889		H3K4me3_peak_1219	10.7908			MH01g0478400	10.9407		MH01g0405700	11.3403
H3K4me3_peak_1755	7.83212		H3K4me3_peak_1220	4.62021			MH01g0478500	17.6877		MH01g0406800	7.64066
H3K4me3_peak_1756	11.7247		H3K4me3_peak_1222	3.77338			MH01g0478700	0.673172		MH01g0407700	10.2413
H3K4me3_peak_1757	9.47096		H3K4me3_peak_1224	4.2267			MH01g0479300	9.73392		MH01g0408000	0
H3K4me3_peak_1758	13.0638		H3K4me3_peak_1225	10.925			MH01g0479400	9.42528		MH01g0408600	0
H3K4me3_peak_1760	11.9111		H3K4me3_peak_1226	7.84994			MH01g0479500	72.7536		MH01g0409000	5.62218
H3K4me3_peak_1762	2.68821		H3K4me3_peak_1227	2.64648			MH01g0479600	66.382		MH01g0409300	3.46236
H3K4me3_peak_1767	7.57137		H3K4me3_peak_1229	3.63335			MH01g0479700	14.9876		MH01g0409400	6.53749
H3K4me3_peak_1772	9.62757		H3K4me3_peak_1230	3.99221			MH01g0480200	17.6551		MH01g0409700	3.89544
H3K4me3_peak_1773	9.35155		H3K4me3_peak_1231	9.40901			MH01g0480400	20.8393		MH01g0411300	1.01096
H3K4me3_peak_1776	11.2552		H3K4me3_peak_1232	4.83885			MH01g0483000	5.34316		MH01g0412300	37.9695
H3K4me3_peak_1777	9.19567		H3K4me3_peak_1233	12.2908			MH01g0483100	26.17		MH01g0412400	0.911545
H3K4me3_peak_1779	10.7716		H3K4me3_peak_1234	6.15278			MH01g0483200	23.8163		MH01g0412600	51.0168
H3K4me3_peak_1780	11.2343		H3K4me3_peak_1235	10.5248			MH01g0483300	15.3302		MH01g0412800	7.49039
H3K4me3_peak_1781	7.97384		H3K4me3_peak_1236	9.82367			MH01g0483400	41.1388		MH01g0413100	0.323946
H3K4me3_peak_1784	8.8929		H3K4me3_peak_1237	2.87077			MH01g0483700	19.9524		MH01g0413900	7.04394
H3K4me3_peak_1787	10.1646		H3K4me3_peak_1238	3.23694			MH01g0485300	0.150543		MH01g0414500	0.0562865
H3K4me3_peak_1789	14.3094		H3K4me3_peak_1239	8.40379			MH01g0485200	27.1348		MH01g0414600	10.2435
H3K4me3_peak_1791	11.199		H3K4me3_peak_1240	13.0085			MH01g0485600	107.683		MH01g0415500	0.618799
H3K4me3_peak_1794	10.9967		H3K4me3_peak_1241	5.20231			MH01g0486100	0.987228		MH01g0416900	1.57492
H3K4me3_peak_1799	7.74447		H3K4me3_peak_1244	4.45913			MH01g0486300	0.159226		MH01g0417100	0
H3K4me3_peak_1800	14.758		H3K4me3_peak_1246	14.1068			MH01g0486400	0		MH01g0417000	0.0845415
H3K4me3_peak_1801	10.4068		H3K4me3_peak_1247	10.9451			MH01g0486500	4.19212		MH01g0417400	0
H3K4me3_peak_1804	5.65193		H3K4me3_peak_1248	3.2414			MH01g0486900	23.142		MH01g0418500	11.775
H3K4me3_peak_1805	8.28032		H3K4me3_peak_1249	2.87077			MH01g0486800	0.123506		MH01g0418600	18.6061
H3K4me3_peak_1807	8.4438		H3K4me3_peak_1250	3.81278			MH01g0487000	33.9399		MH01g0419000	19.0805
H3K4me3_peak_1809	11.8354		H3K4me3_peak_1255	3.27449			MH01g0488600	34.3337		MH01g0419300	0.86063
H3K4me3_peak_1811	6.27784		H3K4me3_peak_1256	3.45392			MH01g0488800	0.813647		MH01g0419900	0.152285
H3K4me3_peak_1821	4.4353		H3K4me3_peak_1257	2.60163			MH01g0488900	129.072		MH01g0420000	0
H3K4me3_peak_1822	5.69679		H3K4me3_peak_1258	4.70992			MH01g0489100	47.4789		MH01g0420300	3.49601
H3K4me3_peak_1824	10.9161		H3K4me3_peak_1259	13.4257			MH01g0493000	227.569		MH01g0421200	0
H3K4me3_peak_1825	11.1245		H3K4me3_peak_1261	7.71116			MH01g0493200	20.1219		MH01g0421400	0
H3K4me3_peak_1839	10.346		H3K4me3_peak_1262	9.57578			MH01g0493900	0.893992		MH01g0421500	1.87786
H3K4me3_peak_1840	12.2908		H3K4me3_peak_1263	3.81278			MH01g0494000	15.2051		MH01g0421600	15.9217
H3K4me3_peak_1843	13.5955		H3K4me3_peak_1264	5.82658			MH01g0494800	12.0923		MH01g0422000	5.71589
H3K4me3_peak_1847	11.8176		H3K4me3_peak_1265	2.93461			MH01g0495300	0.206444		MH01g0422100	0
H3K4me3_peak_1848	7.91787		H3K4me3_peak_1266	7.20325			MH01g0495600	11.646		MH01g0422300	14.233
H3K4me3_peak_1850	10.4903		H3K4me3_peak_1267	4.46358			MH01g0495700	0		MH01g0423400	28.4384
H3K4me3_peak_1851	12.6579		H3K4me3_peak_1268	8.08428			MH01g0496400	4.65732		MH01g0423500	0.290009
H3K4me3_peak_1852	12.2962		H3K4me3_peak_1269	12.6048			MH01g0497900	1.90892		MH01g0424000	0.0260055
H3K4me3_peak_1853	10.9896		H3K4me3_peak_1270	3.60187			MH01g0498300	39.2694		MH01g0424100	0
H3K4me3_peak_1854	5.93877		H3K4me3_peak_1271	9.73775			MH01g0498400	7.53811		MH01g0425200	46.3058
H3K4me3_peak_1856	12.2011		H3K4me3_peak_1273	10.2713			MH01g0499100	113.955		MH01g0426600	78.7593
H3K4me3_peak_1857	8.4327		H3K4me3_peak_1274	9.65717			MH01g0499900	13.2278		MH01g0426700	0.075128
H3K4me3_peak_1859	8.92076		H3K4me3_peak_1275	6.30857			MH01g0500000	15.7438		MH01g0428000	11.0989
H3K4me3_peak_1860	8.73729		H3K4me3_peak_1276	11.9958			MH01g0500900	24.8498		MH01g0428100	10.8441
H3K4me3_peak_1865	7.20771		H3K4me3_peak_1277	6.47398			MH01g0502700	3.65138		MH01g0429000	0
H3K4me3_peak_1866	8.00635		H3K4me3_peak_1278	13.9067			MH01g0503600	0.903732		MH01g0429500	11.0026
H3K4me3_peak_1867	9.23811		H3K4me3_peak_1279	7.08737			MH01g0504400	0		MH01g0429600	0.942854
H3K4me3_peak_1869	11.9417		H3K4me3_peak_1280	14.077			MH01g0504300	13.6349		MH01g0429800	0
H3K4me3_peak_1870	12.3559		H3K4me3_peak_1281	5.24821			MH01g0504600	3.93846		MH01g0429900	0
H3K4me3_peak_1876	8.27674		H3K4me3_peak_1283	1.98839			MH01g0504700	6.24873		MH01g0430000	6.229
H3K4me3_peak_1878	7.83212		H3K4me3_peak_1287	4.5163			MH01g0504800	4.46942		MH01g0430400	0
H3K4me3_peak_1890	10.4646		H3K4me3_peak_1292	3.37338			MH01g0504900	18.3964		MH01g0430500	11.8632
H3K4me3_peak_1891	9.69534		H3K4me3_peak_1297	10.2722			MH01g0505400	9.01253		MH01g0430900	4.31808
H3K4me3_peak_1892	11.0016		H3K4me3_peak_1299	3.83503			MH01g0505600	16.5442		MH01g0431300	0
H3K4me3_peak_1893	7.51769		H3K4me3_peak_1305	12.1591			MH01g0507000	12.4374		MH01g0431400	0
H3K4me3_peak_1894	10.4047		H3K4me3_peak_1306	5.46911			MH01g0508200	17.4345		MH01g0432000	0
H3K4me3_peak_1895	12.0848		H3K4me3_peak_1307	5.55803			MH01g0508300	29.0862		MH01g0442600	3.70507
H3K4me3_peak_1896	9.60437		H3K4me3_peak_1308	9.46481			MH01g0508700	70.6114		MH01g0443000	26.6403
H3K4me3_peak_1897	9.11843		H3K4me3_peak_1309	5.88543			MH01g0509000	21.7919		MH01g0443900	0
H3K4me3_peak_1902	8.50544		H3K4me3_peak_1310	6.32786			MH01g0509600	3.01806		MH01g0444100	0
H3K4me3_peak_1903	11.5041		H3K4me3_peak_1311	11.1245			MH01g0509700	0		MH01g0445600	0
H3K4me3_peak_1907	7.03946		H3K4me3_peak_1316	6.55297			MH01g0509900	12.1489		MH01g0445900	48.6307
H3K4me3_peak_1908	9.88542		H3K4me3_peak_1317	10.8772			MH01g0510000	17.1444		MH01g0446200	0
H3K4me3_peak_1909	7.47644		H3K4me3_peak_1318	10.6			MH01g0510700	471.638		MH01g0446500	0
H3K4me3_peak_1910	10.7716		H3K4me3_peak_1319	2.57963			MH01g0511300	0		MH01g0446600	0
H3K4me3_peak_1911	8.1156		H3K4me3_peak_1323	3.88601			MH01g0511400	22.773		MH01g0446700	19.6448
H3K4me3_peak_1925	5.26906		H3K4me3_peak_1324	7.48143			MH01g0511500	19.6602		MH01g0447200	81.2442
H3K4me3_peak_1927	3.66273		H3K4me3_peak_1325	8.09862			MH01g0511700	54.1474		MH01g0447500	3.76003
H3K4me3_peak_1928	13.7236		H3K4me3_peak_1326	10.4822			MH01g0512000	69.718		MH01g0447600	0
H3K4me3_peak_1930	11.2468		H3K4me3_peak_1328	4.04177			MH01g0512300	4.79566		MH01g0447800	5.28203
H3K4me3_peak_1945	11.1253		H3K4me3_peak_1330	4.12678			MH01g0512500	12.727		MH01g0448000	12.4144
H3K4me3_peak_1946	11.6853		H3K4me3_peak_1331	4.08192			MH01g0514000	31.4		MH01g0448100	1.18355
H3K4me3_peak_1947	9.5243		H3K4me3_peak_1332	10.8892			MH01g0514200	11.4956		MH01g0448200	26.1666
H3K4me3_peak_1952	9.71436		H3K4me3_peak_1333	3.59809			MH01g0514300	5.89553		MH01g0448300	0
H3K4me3_peak_1953	12.4254		H3K4me3_peak_1334	3.03466			MH01g0515200	5.63509		MH01g0449700	1.65497
H3K4me3_peak_1956	12.1446		H3K4me3_peak_1335	3.61647			MH01g0515700	13.3102		MH01g0449900	4.23377
H3K4me3_peak_1957	9.53766		H3K4me3_peak_1336	7.40335			MH01g0515800	15.1725		MH01g0450000	5.61144
H3K4me3_peak_1958	4.96252		H3K4me3_peak_1339	9.59507			MH01g0515900	0.22756		MH01g0451200	4.54465
H3K4me3_peak_1959	8.60389		H3K4me3_peak_1340	8.56766			MH01g0516900	253.505		MH01g0451400	16.414
H3K4me3_peak_1960	10.3526		H3K4me3_peak_1341	10.8554			MH01g0517000	34.3978		MH01g0451500	19.7411
H3K4me3_peak_1961	4.80215		H3K4me3_peak_1342	2.7362			MH01g0517400	7.87281		MH01g0453700	0
H3K4me3_peak_1967	5.65393		H3K4me3_peak_1343	4.82717			MH01g0517600	11.3707		MH01g0453800	3.46062
H3K4me3_peak_1969	10.4636		H3K4me3_peak_1344	10.3247			MH01g0517700	39.9943		MH01g0454100	14.3361
H3K4me3_peak_1970	7.50793		H3K4me3_peak_1345	9.97119			MH01g0517800	17.1776		MH01g0454700	0
H3K4me3_peak_1972	6.43198		H3K4me3_peak_1346	8.10368			MH01g0517900	11.7456		MH01g0456000	1.36406
H3K4me3_peak_1974	8.4705		H3K4me3_peak_1347	6.78048			MH01g0519000	19.9279		MH01g0456200	0.208853
H3K4me3_peak_1979	11.8863		H3K4me3_peak_1348	7.83212			MH01g0519500	49.8786		MH01g0456400	0
H3K4me3_peak_1980	10.6174		H3K4me3_peak_1349	8.16395			MH01g0519600	40.0534		MH01g0456700	14.7466
H3K4me3_peak_1982	8.92833		H3K4me3_peak_1350	7.15324			MH01g0519700	17.6272		MH01g0456900	4.68743
H3K4me3_peak_1985	3.00279		H3K4me3_peak_1351	11.807			MH01g0520400	4.46411		MH01g0457200	9.34842
H3K4me3_peak_1986	8.76003		H3K4me3_peak_1352	3.99221			MH01g0520600	12.9252		MH01g0457400	0.0976315
H3K4me3_peak_1992	9.50431		H3K4me3_peak_1353	4.25983			MH01g0520700	3.79541		MH01g0457500	0
H3K4me3_peak_1996	5.07178		H3K4me3_peak_1354	6.23508			MH01g0520800	4.91105		MH01g0457600	0.0423566
H3K4me3_peak_1998	10.9733		H3K4me3_peak_1355	4.08192			MH01g0521000	10.7619		MH01g0457900	0.0475266
H3K4me3_peak_2000	12.5508		H3K4me3_peak_1356	6.76971			MH01g0521100	63.434		MH01g0458300	0
H3K4me3_peak_2001	9.64436		H3K4me3_peak_1357	14.1134			MH01g0521300	21.7754		MH01g0458400	0.369765
H3K4me3_peak_2002	9.24491		H3K4me3_peak_1358	3.62539			MH01g0521700	20.8177		MH01g0458500	0
H3K4me3_peak_2003	12.3664		H3K4me3_peak_1360	5.23092			MH01g0521800	31.6728		MH01g0458600	25.9609
H3K4me3_peak_2004	13.6365		H3K4me3_peak_1361	13.2777			MH01g0521900	12.1542		MH01g0458800	0.322265
H3K4me3_peak_2006	11.467		H3K4me3_peak_1362	11.2779			MH01g0522100	31.75		MH01g0459600	0.769518
H3K4me3_peak_2009	10.7657		H3K4me3_peak_1363	2.80123			MH01g0523600	3.11663		MH01g0460300	0
H3K4me3_peak_2018	9.31363		H3K4me3_peak_1364	6.36041			MH01g0524300	5.35435		MH01g0460400	0.0560378
H3K4me3_peak_2033	7.22194		H3K4me3_peak_1366	10.8332			MH01g0524600	0.640491		MH01g0460900	8.13003
H3K4me3_peak_2034	6.79101		H3K4me3_peak_1367	5.63586			MH01g0524700	0		MH01g0461200	0.390833
H3K4me3_peak_2035	8.47795		H3K4me3_peak_1368	7.59577			MH01g0525000	15.5369		MH01g0461400	0
H3K4me3_peak_2036	9.28538		H3K4me3_peak_1372	14.0491			MH01g0525600	31.3913		MH01g0461500	0
H3K4me3_peak_2037	9.92381		H3K4me3_peak_1373	2.7262			MH01g0525800	0.480394		MH01g0461800	0.385708
H3K4me3_peak_2043	7.44334		H3K4me3_peak_1374	6.85405			MH01g0526000	10.759		MH01g0462000	0.0590805
H3K4me3_peak_2044	3.57301		H3K4me3_peak_1375	8.88975			MH01g0526100	44.9344		MH01g0462700	0.0889509
H3K4me3_peak_2046	12.6822		H3K4me3_peak_1376	11.2946			MH01g0526200	18.0755		MH01g0462800	23.3503
H3K4me3_peak_2051	10.2065		H3K4me3_peak_1377	9.19912			MH01g0526300	11.3567		MH01g0463100	1.27665
H3K4me3_peak_2053	11.9794		H3K4me3_peak_1378	8.17036			MH01g0526400	8.1731		MH01g0463800	0.644365
H3K4me3_peak_2054	14.0134		H3K4me3_peak_1379	4.31621			MH01g0526500	2.82634		MH01g0464300	0
H3K4me3_peak_2055	8.67059		H3K4me3_peak_1380	11.9768			MH01g0526600	18.8246		MH01g0464400	0.364156
H3K4me3_peak_2058	13.1934		H3K4me3_peak_1381	5.85813			MH01g0526700	204.537		MH01g0464500	0.121901
H3K4me3_peak_2061	7.78128		H3K4me3_peak_1382	6.66308			MH01g0526800	3.44555		MH01g0466100	0.336679
H3K4me3_peak_2062	5.17108		H3K4me3_peak_1384	5.11364			MH01g0526900	120.405		MH01g0466700	0
H3K4me3_peak_2068	10.6311		H3K4me3_peak_1385	8.34338			MH01g0527100	9.60136		MH01g0466800	1.49951
H3K4me3_peak_2069	5.39497		H3K4me3_peak_1386	11.4375			MH01g0527200	20.9015		MH01g0467000	15.684
H3K4me3_peak_2070	7.60866		H3K4me3_peak_1387	10.6311			MH01g0527600	29.7386		MH01g0467300	3.49871
H3K4me3_peak_2078	9.6655		H3K4me3_peak_1388	4.17164			MH01g0527800	202.813		MH01g0467400	6.44429
H3K4me3_peak_2083	12.0232		H3K4me3_peak_1389	13.9954			MH01g0527900	48.0322		MH01g0467800	6.10855
H3K4me3_peak_2086	13.6482		H3K4me3_peak_1390	12.246			MH01g0528000	13.7824		MH01g0469400	0.482793
H3K4me3_peak_2087	5.50989		H3K4me3_peak_1391	3.64159			MH01g0528100	4.93978		MH01g0470600	0.493208
H3K4me3_peak_2089	9.56928		H3K4me3_peak_1392	8.97073			MH01g0528900	39.0168		MH01g0470800	0
H3K4me3_peak_2090	8.80399		H3K4me3_peak_1393	4.37696			MH01g0529900	0		MH01g0471300	3.27
H3K4me3_peak_2091	4.11612		H3K4me3_peak_1394	8.04918			MH01g0530000	3.42503		MH01g0471400	0.0286483
H3K4me3_peak_2092	9.27303		H3K4me3_peak_1395	6.75306			MH01g0530300	3.71223		MH01g0471600	0
H3K4me3_peak_2093	6.68069		H3K4me3_peak_1396	11.2142			MH01g0530400	4.41685		MH01g0472000	17.9556
H3K4me3_peak_2094	4.56201		H3K4me3_peak_1397	4.56201			MH01g0530900	58.0559		MH01g0472100	26.0793
H3K4me3_peak_2095	12.4162		H3K4me3_peak_1399	6.68874			MH01g0531000	4.20352		MH01g0472200	16.9802
H3K4me3_peak_2097	12.4546		H3K4me3_peak_1404	9.46231			MH01g0532100	33.7478		MH01g0472300	11.3591
H3K4me3_peak_2101	6.29558		H3K4me3_peak_1405	6.98202			MH01g0532300	27.2458		MH01g0472400	2.79774
H3K4me3_peak_2102	10.0188		H3K4me3_peak_1406	12.2011			MH01g0532500	17.7702		MH01g0472800	20.7802
H3K4me3_peak_2103	10.9612		H3K4me3_peak_1407	9.20417			MH01g0532700	29.2349		MH01g0473800	3.63802
H3K4me3_peak_2104	10.13		H3K4me3_peak_1411	6.43145			MH01g0532900	14.9216		MH01g0473900	14.8739
H3K4me3_peak_2105	12.1345		H3K4me3_peak_1413	7.19233			MH01g0533000	30.5109		MH01g0474000	0
H3K4me3_peak_2106	10.1825		H3K4me3_peak_1414	5.5623			MH01g0533500	77.2816		MH01g0474200	44.4041
H3K4me3_peak_2107	11.968		H3K4me3_peak_1415	7.61037			MH01g0533600	16.2376		MH01g0474600	22.827
H3K4me3_peak_2108	8.12035		H3K4me3_peak_1426	3.59255			MH01g0533700	5.2744		MH01g0474700	0.694822
H3K4me3_peak_2109	9.23277		H3K4me3_peak_1428	7.53232			MH01g0533800	66.8901		MH01g0475000	6.09605
H3K4me3_peak_2110	10.1864		H3K4me3_peak_1429	11.1651			MH01g0534000	10.6164		MH01g0475400	0
H3K4me3_peak_2111	7.00892		H3K4me3_peak_1430	5.11364			MH01g0534100	76.1249		MH01g0475600	0.273649
H3K4me3_peak_2112	12.9038		H3K4me3_peak_1432	3.12791			MH01g0534200	29.0873		MH01g0476200	14.5802
H3K4me3_peak_2116	8.0608		H3K4me3_peak_1433	7.42837			MH01g0536200	4.00629		MH01g0476600	1.25567
H3K4me3_peak_2117	10.7159		H3K4me3_peak_1434	9.81765			MH01g0536300	0.112208		MH01g0476900	0.146551
H3K4me3_peak_2118	7.61676		H3K4me3_peak_1436	7.83579			MH01g0536400	12.8251		MH01g0478200	25.6304
H3K4me3_peak_2120	9.71713		H3K4me3_peak_1445	9.48841			MH01g0536500	0.311754		MH01g0478600	15.8979
H3K4me3_peak_2127	7.63678		H3K4me3_peak_1446	6.36911			MH01g0536600	0.039604		MH01g0478900	2.56713
H3K4me3_peak_2129	6.8895		H3K4me3_peak_1447	2.62338			MH01g0536800	88.5301		MH01g0479000	44.5337
H3K4me3_peak_2131	10.7788		H3K4me3_peak_1448	8.77064			MH01g0537000	0.336645		MH01g0479200	48.2803
H3K4me3_peak_2133	11.538		H3K4me3_peak_1449	12.9418			MH01g0537100	25.5894		MH01g0479900	30.0828
H3K4me3_peak_2135	12.874		H3K4me3_peak_1450	9.31486			MH01g0537200	7.48498		MH01g0480000	4.15589
H3K4me3_peak_2136	9.80986		H3K4me3_peak_1451	4.21649			MH01g0537300	8.50463		MH01g0480100	74.3387
H3K4me3_peak_2137	6.02927		H3K4me3_peak_1455	3.15405			MH01g0537400	6.98757		MH01g0480300	0
H3K4me3_peak_2138	9.19086		H3K4me3_peak_1457	8.29123			MH01g0538000	17.7857		MH01g0481400	9.89509
H3K4me3_peak_2139	9.60437		H3K4me3_peak_1459	9.05741			MH01g0538100	0		MH01g0481700	12.8283
H3K4me3_peak_2140	12.5656		H3K4me3_peak_1460	12.0051			MH01g0538300	0.839579		MH01g0481800	0
H3K4me3_peak_2141	8.17872		H3K4me3_peak_1461	5.82079			MH01g0538400	6.70964		MH01g0481900	9.39573
H3K4me3_peak_2142	10.9161		H3K4me3_peak_1463	11.0797			MH01g0538700	23.7921		MH01g0482000	2.37488
H3K4me3_peak_2143	10.9717		H3K4me3_peak_1465	9.99718			MH01g0538900	4.91169		MH01g0482400	0.667662
H3K4me3_peak_2144	9.6377		H3K4me3_peak_1468	2.40102			MH01g0539000	0		MH01g0482500	2.44296
H3K4me3_peak_2145	6.31397		H3K4me3_peak_1469	3.10135			MH01g0539100	4.33468		MH01g0482700	2.40146
H3K4me3_peak_2146	9.61548		H3K4me3_peak_1470	2.46773			MH01g0539200	23.9791		MH01g0483900	0.525428
H3K4me3_peak_2147	12.5151		H3K4me3_peak_1471	5.51736			MH01g0539600	2.94788		MH01g0484800	25.8682
H3K4me3_peak_2148	9.16118		H3K4me3_peak_1472	9.51236			MH01g0539900	22.9132		MH01g0485100	2.04584
H3K4me3_peak_2149	11.1186		H3K4me3_peak_1475	9.24052			MH01g0540100	24.5686		MH01g0485900	0.804868
H3K4me3_peak_2150	11.002		H3K4me3_peak_1476	10.1046			MH01g0540200	24.9442		MH01g0486000	21.5181
H3K4me3_peak_2155	7.4083		H3K4me3_peak_1477	7.83468			MH01g0540400	0.319329		MH01g0487100	2.27665
H3K4me3_peak_2157	8.88698		H3K4me3_peak_1478	4.12678			MH01g0540500	3.55106		MH01g0487200	1.49778
H3K4me3_peak_2158	4.28922		H3K4me3_peak_1479	2.64113			MH01g0540600	25.0958		MH01g0487400	24.0892
H3K4me3_peak_2159	9.66727		H3K4me3_peak_1480	8.2088			MH01g0540900	34.6391		MH01g0487500	0
H3K4me3_peak_2160	13.1432		H3K4me3_peak_1481	6.80305			MH01g0541900	6.80722		MH01g0487600	2.03092
H3K4me3_peak_2161	11.8278		H3K4me3_peak_1482	10.4517			MH01g0542600	26.8496		MH01g0488200	12.2145
H3K4me3_peak_2162	12.4056		H3K4me3_peak_1483	13.086			MH01g0542700	14.9446		MH01g0488400	6.06049
H3K4me3_peak_2166	6.48421		H3K4me3_peak_1484	3.3642			MH01g0543100	33.0045		MH01g0488500	0.49175
H3K4me3_peak_2167	5.40243		H3K4me3_peak_1488	11.8871			MH01g0543400	0.223885		MH01g0488700	0.08617
H3K4me3_peak_2168	3.86837		H3K4me3_peak_1489	3.95177			MH01g0543500	25.3151		MH01g0489000	0.1766
H3K4me3_peak_2169	7.4891		H3K4me3_peak_1490	7.31165			MH01g0543700	74.8822		MH01g0489500	1.52851
H3K4me3_peak_2170	8.86117		H3K4me3_peak_1491	12.001			MH01g0543800	11.5892		MH01g0489900	9.56827
H3K4me3_peak_2173	9.40426		H3K4me3_peak_1492	11.7871			MH01g0544400	6.27646		MH01g0490600	0
H3K4me3_peak_2174	7.20755		H3K4me3_peak_1493	9.30422			MH01g0544800	4.70965		MH01g0491000	28.0376
H3K4me3_peak_2180	8.78428		H3K4me3_peak_1494	11.9768			MH01g0544900	4.01488		MH01g0491100	6.8019
H3K4me3_peak_2181	12.8788		H3K4me3_peak_1497	2.22953			MH01g0545100	7.40329		MH01g0491700	6.42345
H3K4me3_peak_2183	8.97073		H3K4me3_peak_1498	7.86993			MH01g0545500	10.2735		MH01g0492100	18.4868
H3K4me3_peak_2184	10.812		H3K4me3_peak_1500	2.54397			MH01g0545800	10.6112		MH01g0492200	1.62821
H3K4me3_peak_2185	13.4786		H3K4me3_peak_1501	10.9451			MH01g0549400	51.1964		MH01g0492400	0.136556
H3K4me3_peak_2186	9.62861		H3K4me3_peak_1503	8.07689			MH01g0549500	58.2862		MH01g0492500	0.0122509
H3K4me3_peak_2187	6.08439		H3K4me3_peak_1505	4.2519			MH01g0549900	6.48285		MH01g0492700	0.123819
H3K4me3_peak_2188	9.24924		H3K4me3_peak_1506	10.8716			MH01g0550000	13.3533		MH01g0493300	36.626
H3K4me3_peak_2192	9.83304		H3K4me3_peak_1507	11.8109			MH01g0550200	2.65015		MH01g0493400	0
H3K4me3_peak_2193	8.54353		H3K4me3_peak_1509	4.04177			MH01g0550300	7.82202		MH01g0493500	0.865145
H3K4me3_peak_2194	4.28763		H3K4me3_peak_1511	3.77668			MH01g0560700	19.2743		MH01g0494400	0.14661
H3K4me3_peak_2195	10.242		H3K4me3_peak_1512	4.40195			MH01g0560800	53.3635		MH01g0494500	0
H3K4me3_peak_2196	11.6354		H3K4me3_peak_1513	10.1713			MH01g0560900	84.0391		MH01g0494700	5.76608
H3K4me3_peak_2197	5.9777		H3K4me3_peak_1514	4.21649			MH01g0561100	3.04122		MH01g0496500	0.0810675
H3K4me3_peak_2198	11.7974		H3K4me3_peak_1515	8.61252			MH01g0561200	5.09706		MH01g0497200	48.5185
H3K4me3_peak_2214	11.5338		H3K4me3_peak_1516	5.69679			MH01g0561300	76.0027		MH01g0497400	0.339016
H3K4me3_peak_2215	7.30498		H3K4me3_peak_1519	10.5394			MH01g0561400	25.7843		MH01g0497500	4.04918
H3K4me3_peak_2216	5.65193		H3K4me3_peak_1520	3.23432			MH01g0561500	24.4772		MH01g0498000	0
H3K4me3_peak_2217	13.6814		H3K4me3_peak_1521	3.36146			MH01g0561600	0.223713		MH01g0498900	11.3902
H3K4me3_peak_2218	11.8705		H3K4me3_peak_1522	2.53443			MH01g0561700	0		MH01g0499400	0.0451594
H3K4me3_peak_2219	7.94144		H3K4me3_peak_1523	3.35055			MH01g0561800	6.51426		MH01g0499800	7.21988
H3K4me3_peak_2220	12.4373		H3K4me3_peak_1524	5.65373			MH01g0561900	3.85433		MH01g0500100	13.0587
H3K4me3_peak_2222	2.94415		H3K4me3_peak_1529	4.70992			MH01g0562000	126.618		MH01g0500800	2.05323
H3K4me3_peak_2223	8.25114		H3K4me3_peak_1530	6.10274			MH01g0562200	16.0187		MH01g0501500	0.319516
H3K4me3_peak_2224	7.04835		H3K4me3_peak_1534	5.05941			MH01g0562300	7.6183		MH01g0501600	8.63072
H3K4me3_peak_2225	11.5944		H3K4me3_peak_1535	9.23729			MH01g0563900	12.5909		MH01g0501900	3.8697
H3K4me3_peak_2226	10.7197		H3K4me3_peak_1538	4.52199			MH01g0564000	8.70565		MH01g0502300	3.0689
H3K4me3_peak_2227	7.80518		H3K4me3_peak_1539	3.18949			MH01g0564200	11.5635		MH01g0502400	0
H3K4me3_peak_2232	13.6779		H3K4me3_peak_1540	10.4044			MH01g0564100	3.34648		MH01g0502800	21.4796
H3K4me3_peak_2233	6.33618		H3K4me3_peak_1541	11.0922			MH01g0564500	13.2388		MH01g0503100	10.2634
H3K4me3_peak_2234	11.9819		H3K4me3_peak_1542	5.7359			MH01g0564600	0.0212449		MH01g0503500	40.4092
H3K4me3_peak_2235	12.0912		H3K4me3_peak_1543	7.95361			MH01g0565200	0.746717		MH01g0504200	0
H3K4me3_peak_2236	6.25074		H3K4me3_peak_1545	3.32124			MH01g0565400	24.0844		MH01g0504500	3.14326
H3K4me3_peak_2237	11.5465		H3K4me3_peak_1547	6.72805			MH01g0565600	0		MH01g0505500	8.15608
H3K4me3_peak_2238	6.47793		H3K4me3_peak_1549	2.69134			MH01g0566000	4.23707		MH01g0506200	5.23561
H3K4me3_peak_2240	7.48775		H3K4me3_peak_1551	6.40289			MH01g0566400	19.3398		MH01g0506300	1.35689
H3K4me3_peak_2242	10.4477		H3K4me3_peak_1552	5.42764			MH01g0566600	0.202287		MH01g0506400	0.699761
H3K4me3_peak_2244	5.42467		H3K4me3_peak_1553	3.85763			MH01g0566700	41.9316		MH01g0506600	1.01759
H3K4me3_peak_2246	8.20372		H3K4me3_peak_1554	3.73498			MH01g0566800	0.273601		MH01g0506700	0
H3K4me3_peak_2247	10.9053		H3K4me3_peak_1555	5.18524			MH01g0566900	0		MH01g0506800	9.62592
H3K4me3_peak_2248	9.14994		H3K4me3_peak_1558	5.70738			MH01g0567000	239.478		MH01g0506900	106.075
H3K4me3_peak_2249	8.97138		H3K4me3_peak_1559	3.60157			MH01g0570200	56.2953		MH01g0507100	12.3576
H3K4me3_peak_2250	3.6016		H3K4me3_peak_1560	3.40148			MH01g0570500	6.07288		MH01g0507300	1.07063
H3K4me3_peak_2251	13.0344		H3K4me3_peak_1562	12.9865			MH01g0570600	22.5013		MH01g0507600	1.92331
H3K4me3_peak_2253	10.0712		H3K4me3_peak_1564	11.045			MH01g0571100	4.10454		MH01g0507700	0.0379191
H3K4me3_peak_2254	6.61575		H3K4me3_peak_1565	8.5369			MH01g0571200	119.247		MH01g0507900	2.80612
H3K4me3_peak_2257	12.9336		H3K4me3_peak_1566	8.18348			MH01g0572500	529.095		MH01g0509200	0
H3K4me3_peak_2258	9.69034		H3K4me3_peak_1567	3.89266			MH01g0572600	9.72392		MH01g0509300	0
H3K4me3_peak_2261	2.94415		H3K4me3_peak_1568	5.4358			MH01g0572800	6.13047		MH01g0509400	0.0811545
H3K4me3_peak_2265	12.3168		H3K4me3_peak_1570	8.79195			MH01g0572900	16.4931		MH01g0509800	0
H3K4me3_peak_2266	12.3764		H3K4me3_peak_1571	2.5192			MH01g0573100	0		MH01g0510100	32.4948
H3K4me3_peak_2267	8.93017		H3K4me3_peak_1575	10.3995			MH01g0573300	0		MH01g0510300	15.8197
H3K4me3_peak_2268	9.95884		H3K4me3_peak_1576	5.35651			MH01g0573600	2.44179		MH01g0510400	19.2687
H3K4me3_peak_2269	10.1517		H3K4me3_peak_1577	11.5282			MH01g0575000	68.3799		MH01g0510500	12.4317
H3K4me3_peak_2276	10.3272		H3K4me3_peak_1579	10.8023			MH01g0575100	224.561		MH01g0511000	0
H3K4me3_peak_2278	5.64251		H3K4me3_peak_1581	8.47293			MH01g0575800	0.55618		MH01g0511800	0
H3K4me3_peak_2280	5.60707		H3K4me3_peak_1583	6.07414			MH01g0578400	0		MH01g0511900	0
H3K4me3_peak_2281	8.97073		H3K4me3_peak_1584	3.41024			MH01g0578600	3.99557		MH01g0512100	7.14715
H3K4me3_peak_2282	3.22963		H3K4me3_peak_1585	8.47795			MH01g0579700	7.65362		MH01g0512200	4.74915
H3K4me3_peak_2283	12.3256		H3K4me3_peak_1588	10.9217			MH01g0579900	2.5984		MH01g0512600	3.33415
H3K4me3_peak_2284	5.02393		H3K4me3_peak_1591	4.3839			MH01g0580000	0.0214082		MH01g0512900	2.17589
H3K4me3_peak_2285	6.24503		H3K4me3_peak_1592	4.00617			MH01g0580200	53.8025		MH01g0513100	0
H3K4me3_peak_2290	12.2976		H3K4me3_peak_1593	5.18235			MH01g0580400	0.13361		MH01g0514500	109.56
H3K4me3_peak_2313	9.21423		H3K4me3_peak_1596	11.5652			MH01g0580500	2.31928		MH01g0514700	1.28308
H3K4me3_peak_2314	10.6715		H3K4me3_peak_1597	8.22874			MH01g0580600	25.6127		MH01g0514800	1.37142
H3K4me3_peak_2316	8.61328		H3K4me3_peak_1598	4.81412			MH01g0580800	45.2767		MH01g0515000	5.70223
H3K4me3_peak_2317	13.3568		H3K4me3_peak_1599	12.4703			MH01g0581100	0.526846		MH01g0515100	30.0586
H3K4me3_peak_2319	13.6223		H3K4me3_peak_1600	9.8862			MH01g0581200	52.0703		MH01g0515300	0.450886
H3K4me3_peak_2320	10.4015		H3K4me3_peak_1601	10.6448			MH01g0581300	9.12281		MH01g0515500	0.427972
H3K4me3_peak_2322	10.9816		H3K4me3_peak_1602	8.73729			MH01g0581700	2.86527		MH01g0515600	25.5339
H3K4me3_peak_2323	8.34664		H3K4me3_peak_1605	4.17329			MH01g0581800	48.513		MH01g0516600	87.1916
H3K4me3_peak_2324	9.60871		H3K4me3_peak_1606	4.35107			MH01g0581900	6.7173		MH01g0518500	9.32595
H3K4me3_peak_2326	8.0608		H3K4me3_peak_1609	4.97907			MH01g0582100	2.795		MH01g0518600	9.58204
H3K4me3_peak_2327	3.91603		H3K4me3_peak_1611	4.9022			MH01g0582500	6.70777		MH01g0518900	0
H3K4me3_peak_2328	12.7439		H3K4me3_peak_1612	9.33024			MH01g0582600	20.3104		MH01g0521400	45.1621
H3K4me3_peak_2329	8.69356		H3K4me3_peak_1613	12.6457			MH01g0583000	13.4556		MH01g0521500	8.80051e
H3K4me3_peak_2330	11.9832		H3K4me3_peak_1618	12.1976			MH01g0583100	4.08132		MH01g0521600	0
H3K4me3_peak_2331	5.42178		H3K4me3_peak_1620	4.60206			MH01g0583200	12.0087		MH01g0522000	25.4023
H3K4me3_peak_2332	6.95872		H3K4me3_peak_1629	5.42467			MH01g0583500	21.8353		MH01g0522200	119.454
H3K4me3_peak_2333	13.1936		H3K4me3_peak_1630	8.28369			MH01g0583700	8.92772		MH01g0522500	5.96379
H3K4me3_peak_2334	9.88933		H3K4me3_peak_1632	2.42963			MH01g0583800	16.5631		MH01g0522600	2.17542
H3K4me3_peak_2335	10.99		H3K4me3_peak_1633	2.35103			MH01g0583900	0		MH01g0522700	0.120292
H3K4me3_peak_2344	9.88509		H3K4me3_peak_1634	8.24668			MH01g0584200	4.70198		MH01g0524400	0.268945
H3K4me3_peak_2345	12.4056		H3K4me3_peak_1637	5.38279			MH01g0584500	15.0135		MH01g0525500	0.0431134
H3K4me3_peak_2346	7.03085		H3K4me3_peak_1638	10.1646			MH01g0584600	0.598094		MH01g0527300	3.59302
H3K4me3_peak_2347	9.77881		H3K4me3_peak_1639	13.0983			MH01g0584900	3.71136		MH01g0527400	19.4946
H3K4me3_peak_2349	8.32615		H3K4me3_peak_1640	11.2816			MH01g0584800	0.598974		MH01g0527500	86.2431
H3K4me3_peak_2350	2.1565		H3K4me3_peak_1641	10.6642			MH01g0585000	0.343228		MH01g0527700	0
H3K4me3_peak_2351	7.00314		H3K4me3_peak_1645	4.13945			MH01g0585300	10.206		MH01g0529200	0.121827
H3K4me3_peak_2352	10.7191		H3K4me3_peak_1646	2.70117			MH01g0585500	217.057		MH01g0529300	0
H3K4me3_peak_2354	9.9252		H3K4me3_peak_1647	6.27993			MH01g0585700	1.81251		MH01g0530700	0.136799
H3K4me3_peak_2356	10.8819		H3K4me3_peak_1648	8.2716			MH01g0587300	22.633		MH01g0530800	69.4062
H3K4me3_peak_2358	6.57691		H3K4me3_peak_1649	7.17708			MH01g0587400	2.15754		MH01g0531200	1.0678
H3K4me3_peak_2359	9.07831		H3K4me3_peak_1650	2.33433			MH01g0587600	34.4492		MH01g0531800	11.0033
H3K4me3_peak_2361	8.41048		H3K4me3_peak_1651	2.55677			MH01g0587700	9.44411		MH01g0531900	2.70615
H3K4me3_peak_2362	8.81589		H3K4me3_peak_1652	3.31934			MH01g0587800	16.6358		MH01g0532000	26.0499
H3K4me3_peak_2363	8.69066		H3K4me3_peak_1653	3.94461			MH01g0587900	136.949		MH01g0532400	0.355355
H3K4me3_peak_2364	5.05941		H3K4me3_peak_1654	10.1825			MH01g0588800	15.0955		MH01g0533100	0.410163
H3K4me3_peak_2365	11.0173		H3K4me3_peak_1656	11.5315			MH01g0588900	0.818905		MH01g0533200	14.6441
H3K4me3_peak_2371	9.31852		H3K4me3_peak_1657	2.97772			MH01g0589000	2.76372		MH01g0533300	8.44014
H3K4me3_peak_2372	8.28947		H3K4me3_peak_1658	2.51191			MH01g0590000	32.8695		MH01g0534400	2.38675
H3K4me3_peak_2373	14.3284		H3K4me3_peak_1659	2.91563			MH01g0590400	24.9617		MH01g0534600	188.01
H3K4me3_peak_2375	3.31259		H3K4me3_peak_1660	3.63335			MH01g0590500	12.8148		MH01g0534700	4.92411
H3K4me3_peak_2376	9.20183		H3K4me3_peak_1661	3.54363			MH01g0590600	36.334		MH01g0534900	0
H3K4me3_peak_2386	8.38604		H3K4me3_peak_1662	6.86308			MH01g0591500	8.82858		MH01g0535000	14.6962
H3K4me3_peak_2388	12.3677		H3K4me3_peak_1663	8.00363			MH01g0591600	25.0072		MH01g0535100	5.99472
H3K4me3_peak_2390	9.17665		H3K4me3_peak_1668	4.48564			MH01g0591700	0.404609		MH01g0535200	6.27743
H3K4me3_peak_2391	6.52803		H3K4me3_peak_1669	4.83491			MH01g0591800	11.6264		MH01g0535400	0.286722
H3K4me3_peak_2392	8.03669		H3K4me3_peak_1670	3.01717			MH01g0592300	17.1713		MH01g0535500	0.191714
H3K4me3_peak_2393	2.7113		H3K4me3_peak_1674	5.60707			MH01g0593000	9.00271		MH01g0535600	4.03484
H3K4me3_peak_2395	12.1562		H3K4me3_peak_1679	3.53329			MH01g0593800	15.8864		MH01g0535700	6.06293
H3K4me3_peak_2404	8.57529		H3K4me3_peak_1681	10.0384			MH01g0594200	39.9592		MH01g0535800	131.579
H3K4me3_peak_2405	10.1177		H3K4me3_peak_1682	10.8212			MH01g0594300	18.3351		MH01g0535900	11.8578
H3K4me3_peak_2409	5.00224		H3K4me3_peak_1683	4.50824			MH01g0594600	1.69661		MH01g0536000	4.24308
H3K4me3_peak_2418	7.18576		H3K4me3_peak_1684	7.25459			MH01g0594700	21.6729		MH01g0537500	1.3756
H3K4me3_peak_2420	7.12003		H3K4me3_peak_1685	12.8186			MH01g0594800	25.0741		MH01g0537700	10.6167
H3K4me3_peak_2426	12.56		H3K4me3_peak_1688	8.93738			MH01g0594900	2.14576		MH01g0537800	0.176204
H3K4me3_peak_2427	6.16944		H3K4me3_peak_1689	3.18477			MH01g0595200	3.66697		MH01g0539500	1.47833
H3K4me3_peak_2430	10.6143		H3K4me3_peak_1690	3.72306			MH01g0595500	39.5401		MH01g0540700	0
H3K4me3_peak_2431	13.0399		H3K4me3_peak_1691	4.44078			MH01g0595700	25.0104		MH01g0540800	12.8381
H3K4me3_peak_2432	4.03512		H3K4me3_peak_1692	9.77881			MH01g0596000	109.811		MH01g0542100	30.586
H3K4me3_peak_2433	12.2456		H3K4me3_peak_1693	3.30913			MH01g0596100	9.5488		MH01g0542200	0
H3K4me3_peak_2434	13.3598		H3K4me3_peak_1694	2.93955			MH01g0596200	45.5319		MH01g0542800	0.590613
H3K4me3_peak_2435	4.34742		H3K4me3_peak_1695	9.27303			MH01g0596500	14.2031		MH01g0543000	9.95435
H3K4me3_peak_2438	5.03083		H3K4me3_peak_1696	3.66102			MH01g0596600	25.0483		MH01g0543900	53.5225
H3K4me3_peak_2439	10.8779		H3K4me3_peak_1698	4.83549			MH01g0596800	73.2485		MH01g0544000	10.735
H3K4me3_peak_2440	13.0898		H3K4me3_peak_1708	8.0012			MH01g0597200	69.3508		MH01g0544100	8.86748
H3K4me3_peak_2441	8.51204		H3K4me3_peak_1709	8.31296			MH01g0597300	0.206789		MH01g0544200	28.8932
H3K4me3_peak_2442	5.20068		H3K4me3_peak_1710	4.26345			MH01g0598000	3.66325		MH01g0544300	0.493548
H3K4me3_peak_2443	5.58253		H3K4me3_peak_1712	5.2616			MH01g0598300	9.97885		MH01g0545600	0.282419
H3K4me3_peak_2444	8.65645		H3K4me3_peak_1713	10.4401			MH01g0598500	17.5234		MH01g0545700	0
H3K4me3_peak_2445	6.18338		H3K4me3_peak_1714	9.32003			MH01g0598700	2.30182		MH01g0545900	25.4487
H3K4me3_peak_2446	9.9939		H3K4me3_peak_1715	5.73364			MH01g0599000	4.69817		MH01g0546000	7.82451
H3K4me3_peak_2448	10.2376		H3K4me3_peak_1716	3.23694			MH01g0599200	109.195		MH01g0546600	8.86585
H3K4me3_peak_2450	12.9188		H3K4me3_peak_1717	7.04251			MH01g0599300	21.813		MH01g0546700	25.8731
H3K4me3_peak_2451	9.32421		H3K4me3_peak_1718	8.9755			MH01g0599500	2.23133		MH01g0546900	19.6262
H3K4me3_peak_2453	10.0861		H3K4me3_peak_1722	11.4452			MH01g0599600	32.3278		MH01g0547300	19.2775
H3K4me3_peak_2454	9.6353		H3K4me3_peak_1723	3.12135			MH01g0599700	89.5887		MH01g0547500	0.0342368
H3K4me3_peak_2457	8.65428		H3K4me3_peak_1724	2.97273			MH01g0599800	16.5475		MH01g0547600	0.0599276
H3K4me3_peak_2460	11.5389		H3K4me3_peak_1725	4.66623			MH01g0599900	5.15612		MH01g0548000	4.81987
H3K4me3_peak_2461	8.40969		H3K4me3_peak_1726	4.78181			MH01g0600000	8.60691		MH01g0548100	396.755
H3K4me3_peak_2462	7.26043		H3K4me3_peak_1727	4.90218			MH01g0601700	10.2843		MH01g0548400	10.785
H3K4me3_peak_2463	4.2479		H3K4me3_peak_1728	5.11364			MH01g0603100	21.6808		MH01g0548800	10.382
H3K4me3_peak_2465	9.53766		H3K4me3_peak_1729	3.2414			MH01g0603400	11.8748		MH01g0549300	5.39433
H3K4me3_peak_2467	9.16095		H3K4me3_peak_1730	12.5454			MH01g0603300	9.40395		MH01g0549800	0.447929
H3K4me3_peak_2468	10.4047		H3K4me3_peak_1731	8.14017			MH01g0604500	2.267		MH01g0550100	8.29046
H3K4me3_peak_2469	8.69923		H3K4me3_peak_1733	3.40148			MH01g0607100	10.0394		MH01g0550400	1.81497
H3K4me3_peak_2471	10.192		H3K4me3_peak_1736	4.8445			MH01g0607400	0		MH01g0561000	0.172102
H3K4me3_peak_2472	6.1005		H3K4me3_peak_1737	3.63493			MH01g0607300	2.83774		MH01g0562700	0
H3K4me3_peak_2473	9.53728		H3K4me3_peak_1738	4.03706			MH01g0607500	58.7069		MH01g0563000	0
H3K4me3_peak_2475	12.075		H3K4me3_peak_1739	5.61077			MH01g0608000	7.94102		MH01g0563100	46.6771
H3K4me3_peak_2477	9.58434		H3K4me3_peak_1740	3.10135			MH01g0608100	22.1056		MH01g0563200	11.6151
H3K4me3_peak_2487	6.68304		H3K4me3_peak_1741	2.72116			MH01g0608300	3.11013		MH01g0563300	0
H3K4me3_peak_2488	9.02189		H3K4me3_peak_1742	3.63335			MH01g0608800	11.1405		MH01g0563700	0.551446
H3K4me3_peak_2489	9.34711		H3K4me3_peak_1743	6.19022			MH01g0609000	8.03107		MH01g0564400	15.0985
H3K4me3_peak_2490	13.166		H3K4me3_peak_1744	8.80926			MH01g0609100	12.563		MH01g0565500	3.19272
H3K4me3_peak_2491	12.8209		H3K4me3_peak_1745	5.9777			MH01g0609200	3.29384		MH01g0566100	0.835892
H3K4me3_peak_2492	6.52795		H3K4me3_peak_1747	7.20379			MH01g0609300	23.2259		MH01g0566500	12.0371
H3K4me3_peak_2493	7.08536		H3K4me3_peak_1748	11.125			MH01g0609400	48.4695		MH01g0570000	76.9051
H3K4me3_peak_2498	8.51975		H3K4me3_peak_1752	3.0502			MH01g0609600	39.6349		MH01g0571000	6.88076
H3K4me3_peak_2499	10.9567		H3K4me3_peak_1753	3.71171			MH01g0609800	16.7326		MH01g0571300	0.868361
H3K4me3_peak_2500	10.2857		H3K4me3_peak_1754	3.37448			MH01g0610000	304.902		MH01g0571400	7.71349
H3K4me3_peak_2502	8.43309		H3K4me3_peak_1759	4.1582			MH01g0610500	8.46181		MH01g0571500	1.55069
H3K4me3_peak_2504	9.00159		H3K4me3_peak_1761	4.75478			MH01g0610600	16.3246		MH01g0571600	21.2024
H3K4me3_peak_2507	12.1203		H3K4me3_peak_1763	6.76889			MH01g0610700	1.54591		MH01g0571800	53.6253
H3K4me3_peak_2508	6.11388		H3K4me3_peak_1764	4.44196			MH01g0611200	1.57885		MH01g0571900	0.0410485
H3K4me3_peak_2509	10.9896		H3K4me3_peak_1765	3.9185			MH01g0611300	2.03692		MH01g0572000	0
H3K4me3_peak_2515	12.9637		H3K4me3_peak_1766	4.06699			MH01g0621500	31.4828		MH01g0572200	52.1902
H3K4me3_peak_2516	10.0804		H3K4me3_peak_1768	7.40137			MH01g0621600	3.88929		MH01g0572300	3.30154
H3K4me3_peak_2517	11.1245		H3K4me3_peak_1769	3.04131			MH01g0621700	15.3048		MH01g0572400	16.4287
H3K4me3_peak_2518	9.32421		H3K4me3_peak_1770	11.1897			MH01g0621900	10.5947		MH01g0572700	4.37941
H3K4me3_peak_2520	8.59846		H3K4me3_peak_1771	2.78793			MH01g0622000	12.1667		MH01g0573500	1.79902
H3K4me3_peak_2528	2.45107		H3K4me3_peak_1774	5.10323			MH01g0622200	2.01584		MH01g0573800	50.4459
H3K4me3_peak_2531	8.72654		H3K4me3_peak_1775	5.66921			MH01g0622500	5.19453		MH01g0573900	11.7636
H3K4me3_peak_2532	12.2025		H3K4me3_peak_1778	4.08179			MH01g0622600	17.9324		MH01g0574300	0
H3K4me3_peak_2533	9.58208		H3K4me3_peak_1782	4.8445			MH01g0622800	31.2263		MH01g0574400	2.43807
H3K4me3_peak_2535	8.03221		H3K4me3_peak_1783	2.92126			MH01g0622900	9.65774		MH01g0574600	19.3038
H3K4me3_peak_2536	14.8075		H3K4me3_peak_1785	11.0631			MH01g0623000	1.18387		MH01g0574900	5.16265
H3K4me3_peak_2537	5.2364		H3K4me3_peak_1786	9.80443			MH01g0623100	21.6029		MH01g0575300	26.3179
H3K4me3_peak_2538	3.87528		H3K4me3_peak_1788	7.15986			MH01g0623200	6.71523		MH01g0575400	1.79276
H3K4me3_peak_2540	9.7044		H3K4me3_peak_1790	11.9478			MH01g0623500	42.8996		MH01g0575700	3.71717
H3K4me3_peak_2542	11.017		H3K4me3_peak_1792	7.13789			MH01g0623400	0		MH01g0576700	10.5483
H3K4me3_peak_2543	13.1454		H3K4me3_peak_1793	2.93461			MH01g0623600	21.38		MH01g0576800	15.0296
H3K4me3_peak_2546	10.358		H3K4me3_peak_1795	6.23508			MH01g0623700	26.7553		MH01g0577600	0
H3K4me3_peak_2547	7.88929		H3K4me3_peak_1796	2.82591			MH01g0623900	3.92182		MH01g0578000	0
H3K4me3_peak_2548	9.28525		H3K4me3_peak_1797	12.387			MH01g0624300	0.338982		MH01g0578100	7.06582
H3K4me3_peak_2549	9.61605		H3K4me3_peak_1798	6.48225			MH01g0624500	38.265		MH01g0578200	0
H3K4me3_peak_2551	14.3555		H3K4me3_peak_1802	3.13992			MH01g0624600	1576.32		MH01g0578300	11.8073
H3K4me3_peak_2553	7.28783		H3K4me3_peak_1803	3.28717			MH01g0625400	15.4908		MH01g0578900	2.39451
H3K4me3_peak_2554	11.1005		H3K4me3_peak_1806	5.35181			MH01g0625500	18.2252		MH01g0579100	1.95739
H3K4me3_peak_2555	8.65738		H3K4me3_peak_1808	8.92436			MH01g0626200	0		MH01g0579200	7.96291
H3K4me3_peak_2557	6.98949		H3K4me3_peak_1810	5.96441			MH01g0626500	11.3914		MH01g0579600	4.87687
H3K4me3_peak_2561	6.70687		H3K4me3_peak_1812	2.46773			MH01g0626800	21.4434		MH01g0579800	0.184226
H3K4me3_peak_2563	9.56432		H3K4me3_peak_1813	3.76164			MH01g0626900	89.7914		MH01g0580900	4.84473
H3K4me3_peak_2564	6.19324		H3K4me3_peak_1814	2.80122			MH01g0627000	1.65824		MH01g0581000	0
H3K4me3_peak_2565	11.8454		H3K4me3_peak_1815	4.08192			MH01g0627100	13.0464		MH01g0582000	46.5511
H3K4me3_peak_2567	7.59469		H3K4me3_peak_1816	4.03706			MH01g0627200	8.45052		MH01g0583300	1.79577
H3K4me3_peak_2568	11.344		H3K4me3_peak_1817	7.04251			MH01g0629300	5.214		MH01g0583400	4.33564
H3K4me3_peak_2570	7.03175		H3K4me3_peak_1818	6.63879			MH01g0629400	3.71639		MH01g0584100	0.455249
H3K4me3_peak_2571	7.97504		H3K4me3_peak_1819	3.02634			MH01g0629500	29.3275		MH01g0584700	0
H3K4me3_peak_2573	11.1031		H3K4me3_peak_1820	3.91157			MH01g0630100	23.0987		MH01g0585400	0.297469
H3K4me3_peak_2574	8.31806		H3K4me3_peak_1823	4.38861			MH01g0630400	9.40903		MH01g0585600	0.137682
H3K4me3_peak_2575	10.9383		H3K4me3_peak_1826	5.90267			MH01g0630500	23.367		MH01g0586100	20.2672
H3K4me3_peak_2576	10.363		H3K4me3_peak_1827	12.4256			MH01g0631300	10.1997		MH01g0586200	4.91812
H3K4me3_peak_2578	5.85264		H3K4me3_peak_1828	12.0727			MH01g0632000	13.9854		MH01g0586300	9.12268
H3K4me3_peak_2590	9.80186		H3K4me3_peak_1829	10.781			MH01g0632400	1.86247		MH01g0586400	0.0817382
H3K4me3_peak_2592	6.17695		H3K4me3_peak_1830	8.65888			MH01g0632500	16.7926		MH01g0586500	1.33766
H3K4me3_peak_2603	8.53974		H3K4me3_peak_1831	3.13992			MH01g0632600	2.90334		MH01g0586600	6.88204
H3K4me3_peak_2604	9.88493		H3K4me3_peak_1832	8.16395			MH01g0632700	27.5331		MH01g0586900	2.99411
H3K4me3_peak_2608	8.05399		H3K4me3_peak_1833	3.85763			MH01g0632800	3.23023		MH01g0587000	8.27395
H3K4me3_peak_2610	2.06757		H3K4me3_peak_1834	11.2143			MH01g0633100	8.58528		MH01g0587100	9.73416
H3K4me3_peak_2617	5.43101		H3K4me3_peak_1835	6.91476			MH01g0633200	13.6468		MH01g0588400	4.95997
H3K4me3_peak_2619	6.70304		H3K4me3_peak_1836	10.6048			MH01g0633400	349.65		MH01g0588500	0
H3K4me3_peak_2620	10.0442		H3K4me3_peak_1837	8.1537			MH01g0635000	16.5263		MH01g0588700	3.28462
H3K4me3_peak_2624	10.7692		H3K4me3_peak_1838	12.7843			MH01g0635500	0		MH01g0589600	9.13412
H3K4me3_peak_2625	6.13257		H3K4me3_peak_1841	4.72431			MH01g0635600	0		MH01g0589800	0
H3K4me3_peak_2626	4.83177		H3K4me3_peak_1842	4.50798			MH01g0635700	7.34281		MH01g0590100	9.5033
H3K4me3_peak_2629	8.74709		H3K4me3_peak_1844	3.13992			MH01g0636900	4.17414		MH01g0590200	0.463166
H3K4me3_peak_2630	8.74683		H3K4me3_peak_1845	10.6			MH01g0637000	0		MH01g0590700	8.70089
H3K4me3_peak_2631	7.30329		H3K4me3_peak_1846	3.3284			MH01g0637500	5.16971		MH01g0590800	0
H3K4me3_peak_2632	5.74544		H3K4me3_peak_1849	3.84168			MH01g0638000	4.1593		MH01g0590900	2.3282
H3K4me3_peak_2633	6.50292		H3K4me3_peak_1855	12.8305			MH01g0649100	9.48929		MH01g0591200	3.59501
H3K4me3_peak_2634	13.1375		H3K4me3_peak_1858	8.14391			MH01g0649800	20.6417		MH01g0592100	0
H3K4me3_peak_2635	10.3899		H3K4me3_peak_1861	9.66989			MH01g0649900	4.98878		MH01g0592400	0.669
H3K4me3_peak_2638	6.42791		H3K4me3_peak_1862	10.2998			MH01g0650100	7.16037		MH01g0592500	61.0564
H3K4me3_peak_2639	3.25851		H3K4me3_peak_1863	11.0631			MH01g0650200	17.0362		MH01g0592600	21.6468
H3K4me3_peak_2640	11.9753		H3K4me3_peak_1864	11.0348			MH01g0650300	1.38889		MH01g0592900	10.203
H3K4me3_peak_2644	8.2513		H3K4me3_peak_1868	4.01223			MH01g0650600	54.9234		MH01g0593100	0
H3K4me3_peak_2645	8.64972		H3K4me3_peak_1871	10.7356			MH01g0650700	304.488		MH01g0593200	15.6364
H3K4me3_peak_2653	10.9717		H3K4me3_peak_1872	9.20419			MH01g0652300	1.13962		MH01g0594500	7.08085
H3K4me3_peak_2654	6.56141		H3K4me3_peak_1873	5.82398			MH01g0652400	0		MH01g0595100	0
H3K4me3_peak_2655	6.13904		H3K4me3_peak_1874	3.95177			MH01g0652700	1.09172		MH01g0596300	0.612438
H3K4me3_peak_2657	6.20127		H3K4me3_peak_1875	14.2054			MH01g0652800	182.038		MH01g0597900	23.0899
H3K4me3_peak_2658	6.40802		H3K4me3_peak_1877	3.67538			MH01g0652900	1.7188		MH01g0598200	17.4619
H3K4me3_peak_2659	12.7553		H3K4me3_peak_1879	6.08271			MH01g0653000	231.017		MH01g0598600	0.834847
H3K4me3_peak_2660	7.60344		H3K4me3_peak_1880	5.69689			MH01g0653100	72.6865		MH01g0599100	29.771
H3K4me3_peak_2661	8.37989		H3K4me3_peak_1881	3.72163			MH01g0653200	2.24106		MH01g0599400	16.757
H3K4me3_peak_2662	8.5538		H3K4me3_peak_1882	7.96766			MH01g0653300	22.0887		MH01g0600100	0.0358142
H3K4me3_peak_2663	11.2142		H3K4me3_peak_1883	2.93461			MH01g0653400	25.473		MH01g0600400	0
H3K4me3_peak_2664	10.4206		H3K4me3_peak_1884	4.00617			MH01g0653500	167.175		MH01g0600300	9.42033
H3K4me3_peak_2666	8.86551		H3K4me3_peak_1885	5.92107			MH01g0653600	18.6091		MH01g0600600	48.5066
H3K4me3_peak_2667	7.02953		H3K4me3_peak_1886	5.33793			MH01g0653700	15.3742		MH01g0600800	9.05306
H3K4me3_peak_2668	11.465		H3K4me3_peak_1887	4.4464			MH01g0655700	20.4971		MH01g0600900	9.80668
H3K4me3_peak_2670	8.87088		H3K4me3_peak_1888	4.83549			MH01g0655800	2.72764		MH01g0601000	24.7401
H3K4me3_peak_2671	11.2762		H3K4me3_peak_1889	6.68365			MH01g0656000	0		MH01g0601100	1.1127
H3K4me3_peak_2672	10.5785		H3K4me3_peak_1898	4.62661			MH01g0656100	1.79739		MH01g0601500	11.0542
H3K4me3_peak_2673	10.8977		H3K4me3_peak_1899	8.34338			MH01g0656400	16.2027		MH01g0601600	17.0586
H3K4me3_peak_2674	10.1016		H3K4me3_peak_1900	7.60343			MH01g0657800	3.81984		MH01g0601800	0.0390268
H3K4me3_peak_2675	9.97119		H3K4me3_peak_1901	6.22381			MH01g0657900	27.2422		MH01g0602000	11.4759
H3K4me3_peak_2676	7.99562		H3K4me3_peak_1904	3.05359			MH01g0658000	5.05423		MH01g0602100	2.95905
H3K4me3_peak_2679	8.72488		H3K4me3_peak_1905	4.00178			MH01g0658100	198.532		MH01g0602200	25.1475
H3K4me3_peak_2680	9.6377		H3K4me3_peak_1906	8.7216			MH01g0658300	0.78746		MH01g0602300	26.5501
H3K4me3_peak_2681	10.8603		H3K4me3_peak_1912	5.02393			MH01g0658600	1.1383		MH01g0602600	59.8549
H3K4me3_peak_2687	8.80021		H3K4me3_peak_1913	11.251			MH01g0658800	25.0152		MH01g0602700	2.78462
H3K4me3_peak_2688	12.0051		H3K4me3_peak_1914	6.43623			MH01g0659800	74.2848		MH01g0602900	3.14855
H3K4me3_peak_2691	5.42467		H3K4me3_peak_1915	4.7621			MH01g0659900	7.29891		MH01g0603000	18.9343
H3K4me3_peak_2693	14.6234		H3K4me3_peak_1916	5.89156			MH01g0660000	5.71176		MH01g0604300	30.2116
H3K4me3_peak_2695	7.60551		H3K4me3_peak_1917	3.13992			MH01g0660100	5.91033		MH01g0605000	0
H3K4me3_peak_2698	12.9606		H3K4me3_peak_1918	9.41995			MH01g0660300	5.6829		MH01g0605100	7.06489
H3K4me3_peak_2699	10.1759		H3K4me3_peak_1919	4.17164			MH01g0660400	5.27299		MH01g0605300	9.07554
H3K4me3_peak_2700	3.07636		H3K4me3_peak_1920	8.84781			MH01g0660500	0.50471		MH01g0605700	0
H3K4me3_peak_2701	11.4523		H3K4me3_peak_1921	2.67618			MH01g0660600	24.2022		MH01g0605800	0.758745
H3K4me3_peak_2702	6.68299		H3K4me3_peak_1922	6.36623			MH01g0662800	27.9138		MH01g0606300	0
H3K4me3_peak_2711	4.93421		H3K4me3_peak_1923	4.2479			MH01g0662900	10.0473		MH01g0606400	3.06755
H3K4me3_peak_2713	9.11843		H3K4me3_peak_1924	5.14502			MH01g0663000	66.8506		MH01g0606900	21.8669
H3K4me3_peak_2714	7.87858		H3K4me3_peak_1926	6.75618			MH01g0663100	0.249355		MH01g0607000	8.35591
H3K4me3_peak_2716	9.17081		H3K4me3_peak_1929	4.92182			MH01g0663200	4.98285		MH01g0607200	0.0893405
H3K4me3_peak_2717	7.8607		H3K4me3_peak_1931	3.07636			MH01g0663300	7.08604		MH01g0607600	0.0138615
H3K4me3_peak_2719	9.60017		H3K4me3_peak_1932	4.64205			MH01g0663400	23.2294		MH01g0607700	1.4778
H3K4me3_peak_2720	13.8963		H3K4me3_peak_1933	6.9231			MH01g0663500	132.725		MH01g0607800	0
H3K4me3_peak_2722	11.4754		H3K4me3_peak_1934	5.28012			MH01g0663900	9.78389		MH01g0607900	110.558
H3K4me3_peak_2726	8.89527		H3K4me3_peak_1935	12.3099			MH01g0664200	0.0171828		MH01g0608600	0
H3K4me3_peak_2727	5.4265		H3K4me3_peak_1936	14.448			MH01g0664500	4.8922		MH01g0608700	6.59949
H3K4me3_peak_2728	8.32375		H3K4me3_peak_1937	3.45392			MH01g0665100	7.38838		MH01g0609700	29.4395
H3K4me3_peak_2729	13.2336		H3K4me3_peak_1938	4.56201			MH01g0665200	0		MH01g0610200	0
H3K4me3_peak_2730	11.9097		H3K4me3_peak_1939	2.44103			MH01g0665300	136.76		MH01g0610300	4.86049
H3K4me3_peak_2731	11.2624		H3K4me3_peak_1940	4.16851			MH01g0665400	26.395		MH01g0610400	25.4854
H3K4me3_peak_2734	6.36284		H3K4me3_peak_1941	6.63879			MH01g0665500	21.9616		MH01g0610800	0.54891
H3K4me3_peak_2736	6.36965		H3K4me3_peak_1942	4.6354			MH01g0665800	6.09259		MH01g0610900	19.2063
H3K4me3_peak_2737	8.89375		H3K4me3_peak_1943	4.70211			MH01g0665900	6.08183		MH01g0611000	4.04411
H3K4me3_peak_2738	8.07808		H3K4me3_peak_1944	5.92593			MH01g0666000	7.91868		MH01g0611500	0
H3K4me3_peak_2739	6.46665		H3K4me3_peak_1948	11.1762			MH01g0666100	49.3075		MH01g0624000	11.899
H3K4me3_peak_2747	12.5536		H3K4me3_peak_1949	7.04251			MH01g0666200	24.3963		MH01g0624100	6.73175
H3K4me3_peak_2750	7.53594		H3K4me3_peak_1950	5.06878			MH01g0666300	12.2938		MH01g0624700	12.233
H3K4me3_peak_2751	7.07821		H3K4me3_peak_1951	2.91563			MH01g0667100	6.18947		MH01g0624800	0
H3K4me3_peak_2754	8.97073		H3K4me3_peak_1954	3.0458			MH01g0667200	28.4207		MH01g0625000	0
H3K4me3_peak_2755	8.90403		H3K4me3_peak_1955	3.99221			MH01g0668500	29.1946		MH01g0625100	0.20023
H3K4me3_peak_2757	11.8422		H3K4me3_peak_1962	5.56222			MH01g0668900	0.427081		MH01g0625300	9.56546
H3K4me3_peak_2762	9.06109		H3K4me3_peak_1963	6.54581			MH01g0669100	24.3399		MH01g0625600	12.2402
H3K4me3_peak_2764	12.9063		H3K4me3_peak_1964	12.7439			MH01g0669500	17.7591		MH01g0626000	0
H3K4me3_peak_2771	5.48244		H3K4me3_peak_1965	5.00302			MH01g0670200	13.2998		MH01g0626300	7.46382
H3K4me3_peak_2775	11.0925		H3K4me3_peak_1966	3.17283			MH01g0670800	78.5258		MH01g0626400	1.53995
H3K4me3_peak_2776	9.70314		H3K4me3_peak_1968	3.72306			MH01g0671400	4.72801		MH01g0626600	50.4588
H3K4me3_peak_2777	10.2446		H3K4me3_peak_1971	9.36423			MH01g0671600	17.1356		MH01g0626700	4.67341
H3K4me3_peak_2778	10.5733		H3K4me3_peak_1973	3.23475			MH01g0672100	0.466345		MH01g0627300	7.96775
H3K4me3_peak_2780	14.1262		H3K4me3_peak_1975	8.42908			MH01g0672200	4.71737		MH01g0627900	6.34969
H3K4me3_peak_2781	11.618		H3K4me3_peak_1976	3.99221			MH01g0672400	0.315607		MH01g0628000	0
H3K4me3_peak_2787	5.29307		H3K4me3_peak_1977	3.94735			MH01g0672500	0		MH01g0629000	4.01655
H3K4me3_peak_2788	6.2028		H3K4me3_peak_1978	9.73395			MH01g0672600	6.6959		MH01g0629100	19.1808
H3K4me3_peak_2790	9.50967		H3K4me3_peak_1981	8.76646			MH01g0672800	2.98093		MH01g0629200	0.579794
H3K4me3_peak_2791	12.2346		H3K4me3_peak_1983	4.41105			MH01g0673100	7.26267		MH01g0629700	3.00274
H3K4me3_peak_2792	9.40426		H3K4me3_peak_1984	8.72393			MH01g0673500	1.02222		MH01g0631000	0
H3K4me3_peak_2793	5.15241		H3K4me3_peak_1987	4.79964			MH01g0673800	8.30009		MH01g0631400	27.922
H3K4me3_peak_2794	3.94543		H3K4me3_peak_1988	9.28538			MH01g0674100	4.87035		MH01g0631600	0.137246
H3K4me3_peak_2795	4.97724		H3K4me3_peak_1989	7.8948			MH01g0674200	3.16195		MH01g0632900	0.538655
H3K4me3_peak_2796	4.04725		H3K4me3_peak_1990	7.89937			MH01g0674400	27.133		MH01g0633500	2.96147
H3K4me3_peak_2797	12.2976		H3K4me3_peak_1991	7.83527			MH01g0674500	15.7563		MH01g0633700	0.542295
H3K4me3_peak_2798	11.1551		H3K4me3_peak_1993	9.15081			MH01g0675300	1.09508		MH01g0633900	0
H3K4me3_peak_2799	6.82846		H3K4me3_peak_1994	3.66828			MH01g0675600	6.00431		MH01g0634000	5.64409
H3K4me3_peak_2800	8.07031		H3K4me3_peak_1995	7.74637			MH01g0676000	5.42431		MH01g0634300	5.10792
H3K4me3_peak_2801	8.31806		H3K4me3_peak_1997	2.25812			MH01g0676500	28.3041		MH01g0634900	4.70104
H3K4me3_peak_2811	9.03703		H3K4me3_peak_1999	4.63016			MH01g0676600	0		MH01g0635100	6.65553
H3K4me3_peak_2812	3.92675		H3K4me3_peak_2005	3.96174			MH01g0676700	10.0457		MH01g0635900	2.9948
H3K4me3_peak_2813	5.06878		H3K4me3_peak_2007	9.69289			MH01g0676800	11.6138		MH01g0636800	6.34513
H3K4me3_peak_2814	8.49021		H3K4me3_peak_2008	3.04483			MH01g0677000	19.6166		MH01g0637300	4.0126
H3K4me3_peak_2815	10.4901		H3K4me3_peak_2010	7.7161			MH01g0677300	15.0375		MH01g0637600	0
H3K4me3_peak_2818	9.90449		H3K4me3_peak_2011	6.59025			MH01g0678200	15.1202		MH01g0637700	0
H3K4me3_peak_2820	13.002		H3K4me3_peak_2012	6.79724			MH01g0678400	20.6279		MH01g0638300	0.909785
H3K4me3_peak_2821	4.00179		H3K4me3_peak_2013	6.45936			MH01g0678800	13.2447		MH01g0638500	50.999
H3K4me3_peak_2822	9.50449		H3K4me3_peak_2014	3.90249			MH01g0678900	6.54889		MH01g0638600	2.78681
H3K4me3_peak_2824	7.82866		H3K4me3_peak_2015	7.53594			MH01g0679000	27.2761		MH01g0649000	0.127916
H3K4me3_peak_2825	8.68407		H3K4me3_peak_2016	8.84319			MH01g0679100	32.6457		MH01g0649200	8.25794
H3K4me3_peak_2826	10.1379		H3K4me3_peak_2017	11.5142			MH01g0679200	20.8053		MH01g0649600	21.407
H3K4me3_peak_2830	8.4038		H3K4me3_peak_2019	2.69333			MH01g0679300	4.16139		MH01g0649700	0.818905
H3K4me3_peak_2831	11.0099		H3K4me3_peak_2020	10.4965			MH01g0679400	1.55683		MH01g0651200	0
H3K4me3_peak_2832	9.25239		H3K4me3_peak_2021	3.02634			MH01g0679500	46.9068		MH01g0651300	0
H3K4me3_peak_2833	11.5017		H3K4me3_peak_2022	6.31645			MH01g0679600	29.8018		MH01g0651400	0
H3K4me3_peak_2834	8.57632		H3K4me3_peak_2023	7.53462			MH01g0679700	0		MH01g0652500	0
H3K4me3_peak_2835	11.6421		H3K4me3_peak_2024	4.80214			MH01g0680000	33.8873		MH01g0653900	0
H3K4me3_peak_2836	8.00362		H3K4me3_peak_2025	6.32786			MH01g0680900	21.9908		MH01g0653800	5.41455
H3K4me3_peak_2837	5.03655		H3K4me3_peak_2026	9.50967			MH01g0681000	24.1161		MH01g0654400	0.195049
H3K4me3_peak_2838	7.94646		H3K4me3_peak_2027	4.08503			MH01g0681200	0		MH01g0654600	0.41071
H3K4me3_peak_2850	11.4656		H3K4me3_peak_2028	4.24815			MH01g0681300	27.5431		MH01g0654700	7.04708
H3K4me3_peak_2851	8.94692		H3K4me3_peak_2029	6.1846			MH01g0681600	3.74151		MH01g0654800	0
H3K4me3_peak_2852	7.17679		H3K4me3_peak_2030	2.90666			MH01g0681700	2.32878		MH01g0655000	0.163157
H3K4me3_peak_2853	7.88929		H3K4me3_peak_2031	4.35107			MH01g0681800	122.922		MH01g0655200	0
H3K4me3_peak_2854	10.4381		H3K4me3_peak_2032	3.47347			MH01g0682100	1.9948		MH01g0655500	1.8944
H3K4me3_peak_2855	13.3598		H3K4me3_peak_2038	2.90666			MH01g0682500	46.1422		MH01g0656600	3.165
H3K4me3_peak_2856	5.1023		H3K4me3_peak_2039	8.2928			MH01g0682700	11.3418		MH01g0657700	17.8721
H3K4me3_peak_2857	11.3052		H3K4me3_peak_2040	3.28142			MH01g0683000	48.4641		MH01g0658400	2.234
H3K4me3_peak_2858	5.7526		H3K4me3_peak_2041	2.34811			MH01g0683100	30.7069		MH01g0659500	2.76995
H3K4me3_peak_2860	8.35936		H3K4me3_peak_2042	2.26764			MH01g0683200	15.3428		MH01g0661100	19.1157
H3K4me3_peak_2862	7.31165		H3K4me3_peak_2045	2.91194			MH01g0683400	49.8984		MH01g0661200	3.75753
H3K4me3_peak_2863	12.76		H3K4me3_peak_2047	12.5254			MH01g0684200	0		MH01g0661300	5.78598
H3K4me3_peak_2866	2.7757		H3K4me3_peak_2048	4.04626			MH01g0684400	9.63041		MH01g0661600	13.6414
H3K4me3_peak_2867	11.3937		H3K4me3_peak_2049	5.73364			MH01g0684500	4.08809		MH01g0661700	132.638
H3K4me3_peak_2868	10.1228		H3K4me3_peak_2050	10.8094			MH01g0684900	20.2563		MH01g0661800	17.4753
H3K4me3_peak_2869	10.8902		H3K4me3_peak_2052	4.87638			MH01g0685300	13.5212		MH01g0661900	13.9906
H3K4me3_peak_2870	9.73482		H3K4me3_peak_2056	2.38196			MH01g0685500	32.4538		MH01g0662000	0
H3K4me3_peak_2872	6.70302		H3K4me3_peak_2057	3.60931			MH01g0685700	30.9404		MH01g0662100	23.6949
H3K4me3_peak_2873	7.20327		H3K4me3_peak_2059	12.4256			MH01g0686300	2.82615		MH01g0662200	11.3394
H3K4me3_peak_2874	10.0593		H3K4me3_peak_2060	4.48198			MH01g0686700	10.353		MH01g0662300	41.6631
H3K4me3_peak_2875	9.1281		H3K4me3_peak_2063	11.3979			MH01g0686600	3.85665		MH01g0662500	2.20526
H3K4me3_peak_2876	10.1177		H3K4me3_peak_2064	9.40009			MH01g0686800	16.8878		MH01g0662600	0
H3K4me3_peak_2878	7.26043		H3K4me3_peak_2065	2.89166			MH01g0687100	36.0075		MH01g0662700	1.25808
H3K4me3_peak_2879	7.40336		H3K4me3_peak_2066	3.11566			MH01g0687300	22.6758		MH01g0663800	0.0952546
H3K4me3_peak_2880	13.2901		H3K4me3_peak_2067	9.43761			MH01g0687500	31.547		MH01g0664000	47.4319
H3K4me3_peak_2885	8.34322		H3K4me3_peak_2071	11.759			MH01g0688000	0.105046		MH01g0664600	14.176
H3K4me3_peak_2886	7.90357		H3K4me3_peak_2072	5.52948			MH01g0688300	0.150393		MH01g0664800	0
H3K4me3_peak_2888	8.50544		H3K4me3_peak_2073	7.94144			MH01g0688400	3.34699		MH01g0665600	0.613669
H3K4me3_peak_2889	8.17782		H3K4me3_peak_2074	5.00302			MH01g0688500	1.31094		MH01g0666400	4.09347
H3K4me3_peak_2891	5.91379		H3K4me3_peak_2075	2.71043			MH01g0689300	0		MH01g0667300	0
H3K4me3_peak_2892	13.2071		H3K4me3_peak_2076	10.9561			MH01g0689400	1.14508		MH01g0667400	0.104568
H3K4me3_peak_2895	9.62963		H3K4me3_peak_2077	6.03129			MH01g0689500	1.2935		MH01g0668000	0.0456281
H3K4me3_peak_2898	5.61234		H3K4me3_peak_2079	4.74127			MH01g0689900	70.0971		MH01g0669000	25.8394
H3K4me3_peak_2900	13.0649		H3K4me3_peak_2080	3.30145			MH01g0690600	0.994344		MH01g0669400	1.02257
H3K4me3_peak_2902	4.53928		H3K4me3_peak_2081	4.8629			MH01g0690700	21.5104		MH01g0670400	2.98056
H3K4me3_peak_2905	7.11998		H3K4me3_peak_2082	9.11476			MH01g0690800	0.461385		MH01g0670500	1.26189
H3K4me3_peak_2907	4.90222		H3K4me3_peak_2084	9.32421			MH01g0691800	1.6191		MH01g0670900	2.26117
H3K4me3_peak_2909	4.60205		H3K4me3_peak_2085	6.5744			MH01g0691900	16.9865		MH01g0671100	4.01145
H3K4me3_peak_2910	8.19895		H3K4me3_peak_2088	10.99			MH01g0692000	4.19622		MH01g0671700	3.74255
H3K4me3_peak_2916	8.53839		H3K4me3_peak_2096	5.57288			MH01g0692200	4.20824		MH01g0672000	4.99669
H3K4me3_peak_2917	8.18179		H3K4me3_peak_2098	8.2891			MH01g0693100	20.1223		MH01g0673300	17.028
H3K4me3_peak_2919	12.2146		H3K4me3_peak_2099	5.45763			MH01g0693300	7.28471		MH01g0673400	3.83791
H3K4me3_peak_2920	11.7325		H3K4me3_peak_2100	6.86308			MH01g0694000	9.05474		MH01g0674000	0.452979
H3K4me3_peak_2921	7.91787		H3K4me3_peak_2113	13.5499			MH01g0694100	36.3805		MH01g0674600	6.82416
H3K4me3_peak_2922	10.2904		H3K4me3_peak_2114	3.49877			MH01g0694400	8.1295		MH01g0674800	0.11962
H3K4me3_peak_2928	10.925		H3K4me3_peak_2115	3.7119			MH01g0694500	86.2625		MH01g0674900	0
H3K4me3_peak_2931	10.8179		H3K4me3_peak_2119	7.72851			MH01g0695700	17.8704		MH01g0675000	11.0838
H3K4me3_peak_2932	12.8161		H3K4me3_peak_2121	8.97138			MH01g0695900	143.341		MH01g0675200	4.09647
H3K4me3_peak_2936	8.1537		H3K4me3_peak_2122	7.66061			MH01g0696300	1.61168		MH01g0675500	15.6012
H3K4me3_peak_2937	11.9189		H3K4me3_peak_2123	3.3348			MH01g0696500	12.5713		MH01g0676200	2.99751
H3K4me3_peak_2938	9.46944		H3K4me3_peak_2124	3.23475			MH01g0697200	0.328207		MH01g0676900	17.5369
H3K4me3_peak_2940	11.2468		H3K4me3_peak_2125	6.4055			MH01g0697400	0.636055		MH01g0677500	0.296817
H3K4me3_peak_2941	11.2384		H3K4me3_peak_2126	4.3219			MH01g0698500	0.129364		MH01g0677700	35.4032
H3K4me3_peak_2947	10.0712		H3K4me3_peak_2128	3.20138			MH01g0699000	39.0978		MH01g0677800	2.05434
H3K4me3_peak_2948	12.7565		H3K4me3_peak_2130	8.65738			MH01g0699100	7.85624		MH01g0677900	0
H3K4me3_peak_2951	7.20327		H3K4me3_peak_2132	3.7017			MH01g0699300	5.78308		MH01g0678000	0
H3K4me3_peak_2952	11.1989		H3K4me3_peak_2134	4.00617			MH01g0699400	14.3293		MH01g0678500	15.3949
H3K4me3_peak_2953	12.1122		H3K4me3_peak_2151	4.74883			MH01g0700300	11.7392		MH01g0678700	1.7528
H3K4me3_peak_2954	10.3694		H3K4me3_peak_2152	10.5189			MH01g0700400	2.4686		MH01g0679800	12.8297
H3K4me3_peak_2955	10.6247		H3K4me3_peak_2153	8.10368			MH01g0700600	25.238		MH01g0680600	12.9994
H3K4me3_peak_2956	6.74239		H3K4me3_peak_2154	5.06697			MH01g0700800	12.4717		MH01g0680700	68.1579
H3K4me3_peak_2957	5.72789		H3K4me3_peak_2156	2.94959			MH01g0700900	5.26632		MH01g0680800	93.3411
H3K4me3_peak_2958	9.1281		H3K4me3_peak_2163	3.25364			MH01g0701000	9.77838		MH01g0681400	35.3154
H3K4me3_peak_2959	8.09707		H3K4me3_peak_2164	3.58849			MH01g0701600	18.5764		MH01g0681900	0
H3K4me3_peak_2960	10.1046		H3K4me3_peak_2165	3.49877			MH01g0702300	37.6981		MH01g0682000	14.1581
H3K4me3_peak_2963	10.7382		H3K4me3_peak_2171	2.94246			MH01g0702500	20.8572		MH01g0682900	1.18523
H3K4me3_peak_2964	7.68101		H3K4me3_peak_2172	8.78205			MH01g0702600	0.751778		MH01g0684000	11.5864
H3K4me3_peak_2968	11.4052		H3K4me3_peak_2175	5.33572			MH01g0702700	101.214		MH01g0684100	5.24561
H3K4me3_peak_2969	4.86886		H3K4me3_peak_2176	6.63879			MH01g0702800	2.50594		MH01g0684700	0
H3K4me3_peak_2970	8.57054		H3K4me3_peak_2177	5.51736			MH01g0702900	2.03156		MH01g0684800	5.39746
H3K4me3_peak_2971	10.8212		H3K4me3_peak_2178	4.26135			MH01g0703100	0.0172888		MH01g0685000	12.4204
H3K4me3_peak_2973	4.60203		H3K4me3_peak_2179	7.92356			MH01g0703200	0.33173		MH01g0685100	0.224984
H3K4me3_peak_2974	7.92421		H3K4me3_peak_2182	4.62021			MH01g0703300	15.1625		MH01g0685200	107.122
H3K4me3_peak_2975	8.15572		H3K4me3_peak_2189	4.23666			MH01g0703400	6.29026		MH01g0685800	0
H3K4me3_peak_2977	11.9748		H3K4me3_peak_2190	6.7459			MH01g0703500	13.5165		MH01g0686200	30.3184
H3K4me3_peak_2978	5.02393		H3K4me3_peak_2191	9.88574			MH01g0703600	3.88848		MH01g0687000	19.3446
H3K4me3_peak_2979	9.00409		H3K4me3_peak_2199	7.40332			MH01g0703700	26.7309		MH01g0687200	5.55372
H3K4me3_peak_2980	12.212		H3K4me3_peak_2200	8.2078			MH01g0703900	3.1285		MH01g0687900	1.42086
H3K4me3_peak_2982	12.835		H3K4me3_peak_2201	7.74862			MH01g0704600	5.83119		MH01g0688200	3.43747
H3K4me3_peak_2984	9.23772		H3K4me3_peak_2202	5.51016			MH01g0704700	43.4857		MH01g0688700	0.738583
H3K4me3_peak_2985	9.51937		H3K4me3_peak_2203	9.48262			MH01g0704800	18.3261		MH01g0688900	16.3014
H3K4me3_peak_2986	7.71462		H3K4me3_peak_2204	5.00222			MH01g0705500	1.55364		MH01g0689000	8.98448
H3K4me3_peak_2987	12.2876		H3K4me3_peak_2205	9.20229			MH01g0705800	5.94017		MH01g0689100	0.22102
H3K4me3_peak_2990	3.29491		H3K4me3_peak_2206	8.76313			MH01g0706200	27.7571		MH01g0689200	28.0335
H3K4me3_peak_2991	8.7029		H3K4me3_peak_2207	4.79749			MH01g0706400	4.33899		MH01g0690200	11.4845
H3K4me3_peak_2992	8.30647		H3K4me3_peak_2208	9.19567			MH01g0707000	189.803		MH01g0690400	4.04781
H3K4me3_peak_2995	5.48027		H3K4me3_peak_2209	5.35889			MH01g0707100	122.844		MH01g0690900	3.02621
H3K4me3_peak_3000	9.48727		H3K4me3_peak_2210	11.1953			MH01g0707200	56.9016		MH01g0691000	28.1942
H3K4me3_peak_3001	5.40666		H3K4me3_peak_2211	11.8535			MH01g0707300	110.903		MH01g0691100	8.28965
H3K4me3_peak_3003	7.46209		H3K4me3_peak_2212	3.42147			MH01g0707500	57.9333		MH01g0691200	3.9877
H3K4me3_peak_3004	10.7049		H3K4me3_peak_2213	8.27006			MH01g0707600	36.4343		MH01g0691400	12.4657
H3K4me3_peak_3007	11.6596		H3K4me3_peak_2221	4.42154			MH01g0707900	27.617		MH01g0691500	4.67272
H3K4me3_peak_3008	7.88355		H3K4me3_peak_2228	3.36814			MH01g0707800	0.200989		MH01g0691600	4.58628
H3K4me3_peak_3009	8.41694		H3K4me3_peak_2229	4.30119			MH01g0708000	0		MH01g0692500	18.2723
H3K4me3_peak_3010	11.6216		H3K4me3_peak_2230	6.45183			MH01g0708100	3.64877		MH01g0692600	2.14311
H3K4me3_peak_3012	7.66291		H3K4me3_peak_2231	6.17117			MH01g0708200	12.088		MH01g0693400	1.22026
H3K4me3_peak_3014	9.53766		H3K4me3_peak_2239	5.16102			MH01g0708300	15.7022		MH01g0694600	1.62457
H3K4me3_peak_3015	8.0608		H3K4me3_peak_2241	4.06365			MH01g0708500	15.0227		MH01g0695200	2.23234
H3K4me3_peak_3016	9.34711		H3K4me3_peak_2243	2.4868			MH01g0708600	12.5379		MH01g0695800	3.77766
H3K4me3_peak_3020	7.90774		H3K4me3_peak_2245	2.68689			MH01g0708700	11.0907		MH01g0696600	18.6045
H3K4me3_peak_3023	10.6411		H3K4me3_peak_2252	10.6715			MH01g0709300	15.4505		MH01g0696800	1.00518
H3K4me3_peak_3024	3.10135		H3K4me3_peak_2255	11.1786			MH01g0709500	0		MH01g0697900	43.1707
H3K4me3_peak_3030	8.60388		H3K4me3_peak_2256	5.56789			MH01g0709600	0		MH01g0698000	0
H3K4me3_peak_3031	8.79007		H3K4me3_peak_2259	3.40213			MH01g0709700	23.1732		MH01g0698400	7.62753
H3K4me3_peak_3032	14.1616		H3K4me3_peak_2260	3.05687			MH01g0709900	0		MH01g0699200	34.7707
H3K4me3_peak_3035	9.92242		H3K4me3_peak_2262	14.0851			MH01g0710000	0.257452		MH01g0699500	3.64451
H3K4me3_peak_3036	12.3862		H3K4me3_peak_2263	3.41682			MH01g0710400	14.9059		MH01g0699600	4.58693
H3K4me3_peak_3044	9.779		H3K4me3_peak_2264	13.2444			MH01g0710500	16.4114		MH01g0699700	11.167
H3K4me3_peak_3045	12.8142		H3K4me3_peak_2270	6.67647			MH01g0710600	199.073		MH01g0699800	5.3636
H3K4me3_peak_3046	7.45345		H3K4me3_peak_2271	10.328			MH01g0710700	48.5718		MH01g0700000	11.1044
H3K4me3_peak_3047	6.90794		H3K4me3_peak_2272	4.75747			MH01g0710800	9.25258		MH01g0700100	77.3255
H3K4me3_peak_3051	9.80446		H3K4me3_peak_2273	8.4705			MH01g0710900	2.44482		MH01g0700200	11.9855
H3K4me3_peak_3054	12.4263		H3K4me3_peak_2274	2.6179			MH01g0720900	15.1915		MH01g0701700	2.10076
H3K4me3_peak_3056	10.0007		H3K4me3_peak_2275	3.60157			MH01g0721600	7.72031		MH01g0701900	15.1143
H3K4me3_peak_3057	8.54673		H3K4me3_peak_2277	7.5808			MH01g0721700	37.1833		MH01g0702400	14.7004
H3K4me3_peak_3058	10.4447		H3K4me3_peak_2279	10.676			MH01g0721900	22.3073		MH01g0704100	6.25282
H3K4me3_peak_3059	5.31268		H3K4me3_peak_2286	2.68114			MH01g0722000	0		MH01g0704900	9.18429
H3K4me3_peak_3060	8.09167		H3K4me3_peak_2287	3.58849			MH01g0722300	19.542		MH01g0705000	11.82
H3K4me3_peak_3062	14.2645		H3K4me3_peak_2288	2.73452			MH01g0722600	0		MH01g0705200	1.0991
H3K4me3_peak_3063	7.97504		H3K4me3_peak_2289	5.15322			MH01g0722700	20.2489		MH01g0705700	1.04449
H3K4me3_peak_3064	10.5172		H3K4me3_peak_2291	9.49951			MH01g0722800	5.05867		MH01g0705900	24.4547
H3K4me3_peak_3067	9.66154		H3K4me3_peak_2292	8.49021			MH01g0723100	13.6473		MH01g0706500	12.7788
H3K4me3_peak_3068	2.16095		H3K4me3_peak_2293	11.8863			MH01g0723200	7.73152		MH01g0706600	0.630173
H3K4me3_peak_3070	6.42791		H3K4me3_peak_2294	9.37569			MH01g0723500	10.7743		MH01g0706800	0.342305
H3K4me3_peak_3071	12.8254		H3K4me3_peak_2295	7.90357			MH01g0723900	2.79224		MH01g0708800	49.7575
H3K4me3_peak_3072	4.84932		H3K4me3_peak_2296	14.2054			MH01g0724000	29.5779		MH01g0709400	3.72182
H3K4me3_peak_3073	12.1976		H3K4me3_peak_2297	9.12278			MH01g0724800	0		MH01g0709800	35.7271
H3K4me3_peak_3076	4.8445		H3K4me3_peak_2298	2.79317			MH01g0724900	13.4516		MH01g0710100	2.87857
H3K4me3_peak_3077	12.3571		H3K4me3_peak_2299	2.84122			MH01g0725100	14.1922		MH01g0710300	0.596633
H3K4me3_peak_3082	3.38726		H3K4me3_peak_2300	3.63335			MH01g0725200	0		MH01g0721500	15.6504
H3K4me3_peak_3083	10.5425		H3K4me3_peak_2301	4.26135			MH01g0725900	29.5523		MH01g0722200	30.5502
H3K4me3_peak_3084	10.5327		H3K4me3_peak_2302	11.4834			MH01g0726400	0.807735		MH01g0722500	21.6832
H3K4me3_peak_3086	7.72576		H3K4me3_peak_2303	2.96049			MH01g0726600	4.65264		MH01g0723000	7.15515
H3K4me3_peak_3087	11.9525		H3K4me3_peak_2304	2.84122			MH01g0727100	51.5765		MH01g0723600	1.08281
H3K4me3_peak_3095	9.96999		H3K4me3_peak_2305	5.45594			MH01g0727200	13.6672		MH01g0724100	19.7157
H3K4me3_peak_3096	10.5964		H3K4me3_peak_2306	8.08016			MH01g0728000	111.106		MH01g0724200	0
H3K4me3_peak_3097	11.0102		H3K4me3_peak_2307	8.01126			MH01g0728100	2.20749		MH01g0724500	11.1924
H3K4me3_peak_3098	11.2487		H3K4me3_peak_2308	9.27113			MH01g0728200	49.673		MH01g0724600	0
H3K4me3_peak_3099	6.52715		H3K4me3_peak_2309	5.60707			MH01g0728400	9.27792		MH01g0725400	0.479769
H3K4me3_peak_3101	6.90311		H3K4me3_peak_2310	6.67984			MH01g0728500	46.6886		MH01g0725600	8.11905
H3K4me3_peak_3107	5.26905		H3K4me3_peak_2311	2.78106			MH01g0728600	1.07984		MH01g0726300	0.925248
H3K4me3_peak_3110	6.25074		H3K4me3_peak_2312	3.00534			MH01g0728700	2.71652		MH01g0726500	6.3302
H3K4me3_peak_3111	12.0486		H3K4me3_peak_2315	3.45485			MH01g0728900	10.285		MH01g0727300	5.49833
H3K4me3_peak_3112	11.3257		H3K4me3_peak_2318	8.37523			MH01g0729000	52.0695		MH01g0727400	0
H3K4me3_peak_3113	10.4266		H3K4me3_peak_2321	3.80236			MH01g0729100	4.41727		MH01g0727500	0
H3K4me3_peak_3114	9.92674		H3K4me3_peak_2325	3.892			MH01g0729500	13.3373		MH01g0727600	1.5775
H3K4me3_peak_3115	11.2451		H3K4me3_peak_2336	4.97907			MH01g0729600	1.18329		MH01g0727700	0.40014
H3K4me3_peak_3116	7.20725		H3K4me3_peak_2337	4.3219			MH01g0729700	143.985		MH01g0727900	0
H3K4me3_peak_3117	11.3544		H3K4me3_peak_2338	5.09803			MH01g0729900	0		MH01g0730500	29.925
H3K4me3_peak_3118	9.60989		H3K4me3_peak_2339	3.97032			MH01g0730100	1.59346		MH01g0730800	1.07363
H3K4me3_peak_3119	11.4216		H3K4me3_peak_2340	8.78198			MH01g0730200	4.03235		MH01g0730900	38.4965
H3K4me3_peak_3120	7.09356		H3K4me3_peak_2341	12.0777			MH01g0731100	117.942		MH01g0731000	37.0928
H3K4me3_peak_3121	12.2011		H3K4me3_peak_2342	3.44349			MH01g0731300	13.0533		MH01g0732200	0
H3K4me3_peak_3122	12.0665		H3K4me3_peak_2343	3.91363			MH01g0731600	13.7881		MH01g0732900	0.369237
H3K4me3_peak_3124	12.3226		H3K4me3_peak_2348	6.39175			MH01g0731700	0.882399		MH01g0733100	0.80512
H3K4me3_peak_3125	9.69534		H3K4me3_peak_2353	3.89059			MH01g0731800	59.2004		MH01g0733700	2.27637
H3K4me3_peak_3130	5.48818		H3K4me3_peak_2355	9.43746			MH01g0732000	23.9167		MH01g0735100	2.28978
H3K4me3_peak_3132	7.279		H3K4me3_peak_2357	7.40332			MH01g0732100	0.134525		MH01g0735300	3.44818
H3K4me3_peak_3135	7.36097		H3K4me3_peak_2360	9.45883			MH01g0732300	47.0345		MH01g0735400	13.4297
H3K4me3_peak_3136	12.2908		H3K4me3_peak_2366	13.3674			MH01g0732700	5.18269		MH01g0735500	1.90728
H3K4me3_peak_3141	8.16108		H3K4me3_peak_2367	10.626			MH01g0732800	4.59103		MH01g0735600	0.0770435
H3K4me3_peak_3142	11.1456		H3K4me3_peak_2368	3.60899			MH01g0733000	4.01881		MH01g0735700	9.42265
H3K4me3_peak_3143	7.63678		H3K4me3_peak_2369	10.0563			MH01g0733200	25.2447		MH01g0735800	34.6993
H3K4me3_peak_3144	6.68069		H3K4me3_peak_2370	3.32326			MH01g0733600	28.5282		MH01g0735900	27.0709
H3K4me3_peak_3145	3.88509		H3K4me3_peak_2374	12.0322			MH01g0733800	25.01		MH01g0736000	3.45491
H3K4me3_peak_3146	10.9147		H3K4me3_peak_2377	5.37651			MH01g0733900	18.2997		MH01g0736200	1.80827
H3K4me3_peak_3147	9.40911		H3K4me3_peak_2378	5.29958			MH01g0734100	27.5123		MH01g0736700	0
H3K4me3_peak_3148	3.43791		H3K4me3_peak_2379	4.44196			MH01g0734200	23.5899		MH01g0737000	0.140792
H3K4me3_peak_3149	12.203		H3K4me3_peak_2380	3.77884			MH01g0734400	25.7468		MH01g0737400	3.28424
H3K4me3_peak_3150	13.5091		H3K4me3_peak_2381	9.23752			MH01g0734500	0.490968		MH01g0737500	4.12962
H3K4me3_peak_3151	11.2836		H3K4me3_peak_2382	2.89807			MH01g0735200	21.6302		MH01g0737600	0.0453646
H3K4me3_peak_3152	5.7137		H3K4me3_peak_2383	3.93152			MH01g0736100	14.9871		MH01g0737700	5.28775
H3K4me3_peak_3155	7.77495		H3K4me3_peak_2384	11.3651			MH01g0736300	2.68529		MH01g0738600	28.1012
H3K4me3_peak_3157	3.63335		H3K4me3_peak_2385	5.76925			MH01g0738500	5.64705		MH01g0739100	0
H3K4me3_peak_3158	3.94735		H3K4me3_peak_2387	5.50084			MH01g0738900	4.68555		MH01g0739300	0.30826
H3K4me3_peak_3159	3.48151		H3K4me3_peak_2389	3.41024			MH01g0739400	0		MH01g0739500	3.35842
H3K4me3_peak_3160	7.26799		H3K4me3_peak_2394	5.50246			MH01g0739600	26.4983		MH01g0740000	92.6437
H3K4me3_peak_3162	11.5302		H3K4me3_peak_2396	9.86853			MH01g0739800	13.985		MH01g0740100	0.105328
H3K4me3_peak_3165	8.24668		H3K4me3_peak_2397	8.12366			MH01g0739900	20.5184		MH01g0740200	159.092
H3K4me3_peak_3166	10.9977		H3K4me3_peak_2398	2.51417			MH01g0740800	99.9723		MH01g0740300	0.544446
H3K4me3_peak_3167	9.7399		H3K4me3_peak_2399	7.81666			MH01g0740900	0		MH01g0740600	0.260042
H3K4me3_peak_3168	10.488		H3K4me3_peak_2400	8.04057			MH01g0741200	0		MH01g0740700	2.90203
H3K4me3_peak_3169	11.1851		H3K4me3_peak_2401	2.86781			MH01g0741300	46.669		MH01g0741400	2.19183
H3K4me3_peak_3170	9.38041		H3K4me3_peak_2402	2.75019			MH01g0741600	117.072		MH01g0741500	11.1947
H3K4me3_peak_3172	14.0204		H3K4me3_peak_2403	3.62967			MH01g0741900	12.341		MH01g0741700	191.056
H3K4me3_peak_3174	7.82974		H3K4me3_peak_2406	11.2343			MH01g0742300	11.2871		MH01g0741800	0.0314058
H3K4me3_peak_3175	12.6172		H3K4me3_peak_2407	5.02235			MH01g0742400	30.6375		MH01g0742000	4.68068
H3K4me3_peak_3176	11.2411		H3K4me3_peak_2408	7.60343			MH01g0742500	21.1916		MH01g0742200	0.889835
H3K4me3_peak_3178	12.2278		H3K4me3_peak_2410	10.3172			MH01g0742600	54.5468		MH01g0742100	19.7975
H3K4me3_peak_3180	11.5816		H3K4me3_peak_2411	12.5959			MH01g0742800	0.206973		MH01g0744400	0.0113792
H3K4me3_peak_3181	6.08909		H3K4me3_peak_2412	3.43009			MH01g0743000	0		MH01g0744500	7.29124
H3K4me3_peak_3183	8.73729		H3K4me3_peak_2413	6.1986			MH01g0743100	28.1315		MH01g0744700	0.124832
H3K4me3_peak_3184	6.61677		H3K4me3_peak_2414	5.61844			MH01g0743200	4.82176		MH01g0744800	0
H3K4me3_peak_3185	9.40911		H3K4me3_peak_2415	2.88698			MH01g0743500	2.18771		MH01g0745000	11.4473
H3K4me3_peak_3188	3.11566		H3K4me3_peak_2416	5.02449			MH01g0743600	10.3743		MH01g0747100	1.73567
H3K4me3_peak_3189	7.32555		H3K4me3_peak_2417	6.46006			MH01g0743700	14.5959		MH01g0747200	0.209241
H3K4me3_peak_3190	8.68966		H3K4me3_peak_2419	4.31922			MH01g0743900	22.3009		MH01g0747400	0.699664
H3K4me3_peak_3196	11.0426		H3K4me3_peak_2421	3.78564			MH01g0744200	17.779		MH01g0747700	15.5256
H3K4me3_peak_3197	11.8863		H3K4me3_peak_2422	3.43602			MH01g0744900	47.7272		MH01g0747800	5.83681
H3K4me3_peak_3198	8.41728		H3K4me3_peak_2423	10.4809			MH01g0745100	8.22125		MH01g0748000	4.81168
H3K4me3_peak_3200	8.56111		H3K4me3_peak_2424	8.37305			MH01g0745200	0.83752		MH01g0748200	0
H3K4me3_peak_3201	9.28994		H3K4me3_peak_2425	9.73395			MH01g0745500	10.7838		MH01g0748300	0
H3K4me3_peak_3205	9.56863		H3K4me3_peak_2428	9.88566			MH01g0745600	3.23996		MH01g0749700	17.1083
H3K4me3_peak_3207	3.10489		H3K4me3_peak_2429	2.46248			MH01g0745700	14.5311		MH01g0750200	0
H3K4me3_peak_3209	9.34924		H3K4me3_peak_2436	2.76787			MH01g0746100	21.4947		MH01g0750400	16.7953
H3K4me3_peak_3211	11.8854		H3K4me3_peak_2437	4.55849			MH01g0746200	1.90082		MH01g0751100	0.305609
H3K4me3_peak_3212	7.82497		H3K4me3_peak_2447	12.6287			MH01g0746300	6.72309		MH01g0751200	8.104
H3K4me3_peak_3220	5.82475		H3K4me3_peak_2449	2.22597			MH01g0746400	46.8799		MH01g0751400	9.76514
H3K4me3_peak_3221	6.56532		H3K4me3_peak_2452	3.76353			MH01g0746500	0.176676		MH01g0751500	0.122864
H3K4me3_peak_3222	8.34664		H3K4me3_peak_2455	3.20627			MH01g0746800	9.85171		MH01g0751600	2.79246
H3K4me3_peak_3223	12.9821		H3K4me3_peak_2456	7.43193			MH01g0746900	13.8302		MH01g0752300	0
H3K4me3_peak_3224	8.23706		H3K4me3_peak_2458	6.49405			MH01g0747900	5.83961		MH01g0752400	8.81448
H3K4me3_peak_3225	10.9049		H3K4me3_peak_2459	3.80166			MH01g0748100	15.3029		MH01g0752800	50.0759
H3K4me3_peak_3226	8.11797		H3K4me3_peak_2464	5.36907			MH01g0748400	9.23635		MH01g0753100	48.3246
H3K4me3_peak_3227	8.71824		H3K4me3_peak_2466	3.68081			MH01g0748500	0.808238		MH01g0753900	0.0144561
H3K4me3_peak_3228	8.92403		H3K4me3_peak_2470	4.28188			MH01g0748700	1.89175		MH01g0755300	68.0589
H3K4me3_peak_3229	6.98726		H3K4me3_peak_2474	5.95459			MH01g0748900	48.478		MH01g0756200	4.01635
H3K4me3_peak_3230	11.184		H3K4me3_peak_2476	3.44705			MH01g0749000	164.296		MH01g0756700	0.267705
H3K4me3_peak_3231	4.6354		H3K4me3_peak_2478	3.10489			MH01g0749200	10.0419		MH01g0756800	2.47094
H3K4me3_peak_3235	11.0671		H3K4me3_peak_2479	9.16968			MH01g0749400	20.6321		MH01g0756900	0.767733
H3K4me3_peak_3236	7.29163		H3K4me3_peak_2480	7.1699			MH01g0749500	18.4288		MH01g0757000	14.6989
H3K4me3_peak_3237	7.08892		H3K4me3_peak_2481	3.7458			MH01g0749600	0		MH01g0757100	0.998927
H3K4me3_peak_3238	11.3718		H3K4me3_peak_2482	7.06985			MH01g0749800	13.8497		MH01g0757400	7.97105
H3K4me3_peak_3239	7.21695		H3K4me3_peak_2483	6.33682			MH01g0749900	4.69437		MH01g0757800	0.353517
H3K4me3_peak_3240	11.4385		H3K4me3_peak_2484	4.80214			MH01g0750000	0		MH01g0757900	0.245149
H3K4me3_peak_3241	12.0766		H3K4me3_peak_2485	2.40104			MH01g0750500	43.2635		MH01g0758000	4.22987
H3K4me3_peak_3243	4.8244		H3K4me3_peak_2486	8.88401			MH01g0750600	216.072		MH01g0758200	10.9323
H3K4me3_peak_3244	5.97574		H3K4me3_peak_2494	3.47301			MH01g0750700	40.1566		MH01g0758300	11.5058
H3K4me3_peak_3247	6.43082		H3K4me3_peak_2495	3.27645			MH01g0750800	17.4801		MH01g0758500	0.25879
H3K4me3_peak_3249	12.0619		H3K4me3_peak_2496	5.8072			MH01g0750900	44.3765		MH01g0758600	2.10624
H3K4me3_peak_3250	6.97816		H3K4me3_peak_2497	2.30098			MH01g0751000	2.39424		MH01g0758700	106.496
H3K4me3_peak_3252	11.5648		H3K4me3_peak_2501	8.40332			MH01g0751900	0		MH01g0758800	4.52616
H3K4me3_peak_3253	8.15572		H3K4me3_peak_2503	3.05792			MH01g0751700	86.3065		MH01g0758900	23.4173
H3K4me3_peak_3254	11.291		H3K4me3_peak_2505	10.2927			MH01g0752000	0.506715		MH01g0759400	0
H3K4me3_peak_3255	11.8863		H3K4me3_peak_2506	3.48712			MH01g0752100	0		MH01g0760400	30.8517
H3K4me3_peak_3256	8.36742		H3K4me3_peak_2510	4.49682			MH01g0752500	0.41655		MH01g0760500	0.58141
H3K4me3_peak_3257	10.955		H3K4me3_peak_2511	6.32479			MH01g0753000	102.579		MH01g0760600	7.60668
H3K4me3_peak_3258	6.48043		H3K4me3_peak_2512	5.75653			MH01g0753200	21.5849		MH01g0761000	0.118826
H3K4me3_peak_3261	9.80443		H3K4me3_peak_2513	4.73311			MH01g0754000	29.6281		MH01g0762800	0.176337
H3K4me3_peak_3271	10.8221		H3K4me3_peak_2514	3.59443			MH01g0754100	6.14257		MH01g0762900	6.26184
H3K4me3_peak_3272	4.24635		H3K4me3_peak_2519	5.67079			MH01g0754200	0		MH01g0763000	70.3414
H3K4me3_peak_3273	3.37292		H3K4me3_peak_2521	4.12238			MH01g0754300	0		MH01g0773100	36.63
H3K4me3_peak_3275	5.44685		H3K4me3_peak_2522	2.48103			MH01g0755200	3.34544		MH01g0773200	30.6825
H3K4me3_peak_3284	6.98949		H3K4me3_peak_2523	13.5419			MH01g0755700	40.3445		MH01g0773300	3.10834
H3K4me3_peak_3286	7.7688		H3K4me3_peak_2524	8.80399			MH01g0755800	5.0835		MH01g0773400	0.357947
H3K4me3_peak_3289	9.96808		H3K4me3_peak_2525	9.22732			MH01g0756000	2.30089		MH01g0773500	47.8713
H3K4me3_peak_3290	11.3941		H3K4me3_peak_2526	6.41286			MH01g0756300	0.170329		MH01g0774200	16.1722
H3K4me3_peak_3291	10.89		H3K4me3_peak_2527	7.53594			MH01g0757200	12.5737		MH01g0774700	8.76841
H3K4me3_peak_3293	9.15617		H3K4me3_peak_2529	2.7262			MH01g0757600	32.5031		MH01g0774800	1.23119
H3K4me3_peak_3301	9.05721		H3K4me3_peak_2530	9.69121			MH01g0757700	57.6547		MH01g0775100	55.8872
H3K4me3_peak_3302	4.68207		H3K4me3_peak_2534	5.11482			MH01g0758100	22.3469		MH01g0775200	51.6747
H3K4me3_peak_3303	7.84994		H3K4me3_peak_2539	3.18312			MH01g0758400	74.4892		MH01g0775500	1.27397
H3K4me3_peak_3307	12.4857		H3K4me3_peak_2541	2.70117			MH01g0759100	6.25114		MH01g0776100	1.17995
H3K4me3_peak_3309	5.60253		H3K4me3_peak_2544	2.29414			MH01g0759200	3.77632		MH01g0776300	1.25306
H3K4me3_peak_3311	7.84353		H3K4me3_peak_2545	10.4076			MH01g0759300	20.1048		MH01g0776500	0.0928213
H3K4me3_peak_3313	7.76998		H3K4me3_peak_2550	5.11513			MH01g0759800	11.817		MH01g0776700	10.0802
H3K4me3_peak_3315	11.3939		H3K4me3_peak_2552	6.531			MH01g0759900	7.65658		MH01g0777000	0.328791
H3K4me3_peak_3316	7.67013		H3K4me3_peak_2556	3.13628			MH01g0760200	29.2866		MH01g0778000	0
H3K4me3_peak_3317	11.605		H3K4me3_peak_2558	6.91924			MH01g0760300	472.1		MH01g0778300	15.859
H3K4me3_peak_3318	10.631		H3K4me3_peak_2559	2.88006			MH01g0760900	0.0242478		MH01g0778800	0.510719
H3K4me3_peak_3319	6.94491		H3K4me3_peak_2560	3.1514			MH01g0761100	12.3441		MH01g0780800	3.33401
H3K4me3_peak_3320	5.96274		H3K4me3_peak_2562	11.275			MH01g0761300	0		MH01g0780900	2.95466
H3K4me3_peak_3321	8.93686		H3K4me3_peak_2566	4.61601			MH01g0761400	15.5765		MH01g0781000	0.61693
H3K4me3_peak_3322	7.80518		H3K4me3_peak_2569	7.32204			MH01g0761500	82.2274		MH01g0781100	0
H3K4me3_peak_3323	10.8188		H3K4me3_peak_2572	11.2722			MH01g0761600	43.4701		MH01g0781400	3.21951
H3K4me3_peak_3324	8.4802		H3K4me3_peak_2577	5.50505			MH01g0761800	57.0935		MH01g0781500	5.80669
H3K4me3_peak_3325	8.60243		H3K4me3_peak_2579	4.98202			MH01g0761900	9.65158		MH01g0782000	1.05522
H3K4me3_peak_3326	7.57332		H3K4me3_peak_2580	9.40911			MH01g0762000	65.1459		MH01g0782800	0.759386
H3K4me3_peak_3327	5.15232		H3K4me3_peak_2581	3.9732			MH01g0762200	52.4505		MH01g0782900	0
H3K4me3_peak_3328	4.04004		H3K4me3_peak_2582	6.81822			MH01g0762300	29.1671		MH01g0783100	0.0697214
H3K4me3_peak_3335	13.316		H3K4me3_peak_2583	8.4438			MH01g0762400	0.442555		MH01g0783200	0
H3K4me3_peak_3337	10.4905		H3K4me3_peak_2584	9.96298			MH01g0762600	12.4215		MH01g0783300	0
H3K4me3_peak_3338	4.35891		H3K4me3_peak_2585	7.60343			MH01g0762700	20.6172		MH01g0783400	0
H3K4me3_peak_3339	3.06801		H3K4me3_peak_2586	7.94747			MH01g0773600	3.22389		MH01g0783600	1.88232
H3K4me3_peak_3340	9.26135		H3K4me3_peak_2587	9.0243			MH01g0773700	2.69196		MH01g0783700	3.39886
H3K4me3_peak_3341	12.4254		H3K4me3_peak_2588	7.90131			MH01g0773900	91.0464		MH01g0783900	8.49436
H3K4me3_peak_3342	6.54924		H3K4me3_peak_2589	11.814			MH01g0774300	7.98014		MH01g0784000	0.0135964
H3K4me3_peak_3343	9.21509		H3K4me3_peak_2591	6.47227			MH01g0774500	32.9794		MH01g0784500	5.55049
H3K4me3_peak_3344	11.9633		H3K4me3_peak_2593	3.8654			MH01g0775000	6.56672		MH01g0785300	17.7998
H3K4me3_peak_3345	8.49971		H3K4me3_peak_2594	5.92181			MH01g0775300	5.97588		MH01g0785400	33.1871
H3K4me3_peak_3346	12.0662		H3K4me3_peak_2595	3.03509			MH01g0775800	27.139		MH01g0785700	9.78665
H3K4me3_peak_3348	6.19887		H3K4me3_peak_2596	10.4832			MH01g0776000	117.346		MH01g0786300	8.04717
H3K4me3_peak_3356	5.49577		H3K4me3_peak_2597	4.0421			MH01g0776400	57.2446		MH01g0786500	0
H3K4me3_peak_3358	6.24728		H3K4me3_peak_2598	5.29379			MH01g0776600	35.0927		MH01g0787300	1.30645
H3K4me3_peak_3361	13.4061		H3K4me3_peak_2599	2.88124			MH01g0776800	29.1086		MH01g0787400	19.2149
H3K4me3_peak_3362	7.06155		H3K4me3_peak_2600	3.58849			MH01g0776900	11.6323		MH01g0788700	31.6703
H3K4me3_peak_3363	8.93764		H3K4me3_peak_2601	4.68461			MH01g0778200	2.70667		MH01g0790100	18.5857
H3K4me3_peak_3364	9.81977		H3K4me3_peak_2602	6.9122			MH01g0778500	8.6648		MH01g0790300	135.549
H3K4me3_peak_3365	7.47004		H3K4me3_peak_2605	5.46642			MH01g0778600	23.2996		MH01g0790600	8.51236
H3K4me3_peak_3366	9.68515		H3K4me3_peak_2606	9.01624			MH01g0778900	0.557685		MH01g0790800	12.0244
H3K4me3_peak_3367	12.1114		H3K4me3_peak_2607	11.4434			MH01g0779000	1.42397		MH01g0791200	10.13
H3K4me3_peak_3369	11.2135		H3K4me3_peak_2609	9.08461			MH01g0779100	0		MH01g0791300	0
H3K4me3_peak_3370	6.90794		H3K4me3_peak_2611	11.049			MH01g0779500	14.6377		MH01g0791400	0.150393
H3K4me3_peak_3372	10.7385		H3K4me3_peak_2612	8.70223			MH01g0779600	22.2715		MH01g0791500	0.830258
H3K4me3_peak_3373	11.5657		H3K4me3_peak_2613	3.4762			MH01g0780000	19.2918		MH01g0792000	12.0743
H3K4me3_peak_3374	3.33644		H3K4me3_peak_2614	8.59628			MH01g0780100	15.756		MH01g0793600	14.8473
H3K4me3_peak_3378	11.1327		H3K4me3_peak_2615	11.928			MH01g0780200	27.8293		MH01g0793500	1.16537
H3K4me3_peak_3379	8.3371		H3K4me3_peak_2616	5.8693			MH01g0780300	9.77972		MH01g0795900	12.4949
H3K4me3_peak_3380	10.1002		H3K4me3_peak_2618	2.78106			MH01g0780400	13.81		MH01g0796000	14.1419
H3K4me3_peak_3381	5.26694		H3K4me3_peak_2621	3.54809			MH01g0780600	12.4052		MH01g0796600	13.8877
H3K4me3_peak_3383	11.7387		H3K4me3_peak_2622	4.2048			MH01g0781700	7.86555		MH01g0797000	6.25921
H3K4me3_peak_3384	13.638		H3K4me3_peak_2623	7.18518			MH01g0781800	19.2778		MH01g0797600	21.4763
H3K4me3_peak_3391	10.7939		H3K4me3_peak_2627	3.1514			MH01g0781900	16.7358		MH01g0797900	2.88369
H3K4me3_peak_3392	9.5178		H3K4me3_peak_2628	11.5385			MH01g0782200	49.2546		MH01g0798400	1.9121
H3K4me3_peak_3395	8.94305		H3K4me3_peak_2636	5.33242			MH01g0782400	8.88377		MH01g0798600	0
H3K4me3_peak_3397	7.2668		H3K4me3_peak_2637	2.63447			MH01g0782500	19.1134		MH01g0798700	0
H3K4me3_peak_3398	10.9091		H3K4me3_peak_2641	2.98216			MH01g0782700	0		MH01g0798800	0.342563
H3K4me3_peak_3399	10.319		H3K4me3_peak_2642	12.0639			MH01g0783000	38.6944		MH01g0798900	1.7504
H3K4me3_peak_3400	6.8531		H3K4me3_peak_2643	9.51502			MH01g0784100	15.1113		MH01g0799200	64.6199
H3K4me3_peak_3402	14.2197		H3K4me3_peak_2646	5.64548			MH01g0784200	1.22406		MH01g0799300	0.255593
H3K4me3_peak_3404	10.1136		H3K4me3_peak_2647	4.11476			MH01g0784300	51.301		MH01g0799800	19.0111
H3K4me3_peak_3406	4.52199		H3K4me3_peak_2648	2.67939			MH01g0784400	11.5976		MH01g0799900	8.95066
H3K4me3_peak_3407	12.2007		H3K4me3_peak_2649	2.60112			MH01g0784600	22.047		MH01g0800000	24.2401
H3K4me3_peak_3409	8.2088		H3K4me3_peak_2650	9.23729			MH01g0784700	88.2578		MH01g0800400	0.417223
H3K4me3_peak_3412	13.1431		H3K4me3_peak_2651	10.8163			MH01g0784800	0		MH01g0800800	33.8829
H3K4me3_peak_3414	13.7263		H3K4me3_peak_2652	4.02714			MH01g0785000	2.66899		MH01g0801200	27.8742
H3K4me3_peak_3415	6.58147		H3K4me3_peak_2656	3.94735			MH01g0785800	13.1051		MH01g0801300	60.8488
H3K4me3_peak_3417	5.28043		H3K4me3_peak_2665	11.1509			MH01g0786000	40.5607		MH01g0802200	1.19485
H3K4me3_peak_3423	10.2713		H3K4me3_peak_2669	5.88429			MH01g0786400	0		MH01g0803300	3.94781
H3K4me3_peak_3425	12.4524		H3K4me3_peak_2677	10.4714			MH01g0787200	3.50245		MH01g0803400	8.98216
H3K4me3_peak_3426	7.43669		H3K4me3_peak_2678	9.44502			MH01g0788000	42.6985		MH01g0805000	0
H3K4me3_peak_3430	12.6345		H3K4me3_peak_2682	5.26902			MH01g0788600	0.585518		MH01g0806100	0.238621
H3K4me3_peak_3432	10.0712		H3K4me3_peak_2683	2.51191			MH01g0789700	6.15484		MH01g0806200	9.36598
H3K4me3_peak_3437	10.7656		H3K4me3_peak_2684	7.98452			MH01g0789800	18.1748		MH01g0806700	0.475922
H3K4me3_peak_3438	8.84399		H3K4me3_peak_2685	7.98209			MH01g0789900	0.889077		MH01g0807000	9.55941
H3K4me3_peak_3439	10.782		H3K4me3_peak_2686	10.5557			MH01g0790000	53.2634		MH01g0807600	1.12816
H3K4me3_peak_3441	9.81131		H3K4me3_peak_2689	4.98509			MH01g0790200	7.83696		MH01g0808800	0
H3K4me3_peak_3442	10.362		H3K4me3_peak_2690	5.73984			MH01g0790400	6.87622		MH01g0809100	1.85423
H3K4me3_peak_3443	7.64283		H3K4me3_peak_2692	3.60159			MH01g0790700	85.9935		MH01g0809500	3.59966
H3K4me3_peak_3445	8.31806		H3K4me3_peak_2694	9.80562			MH01g0790900	41.8381		MH01g0809700	7.6022
H3K4me3_peak_3448	3.3642		H3K4me3_peak_2696	13.3587			MH01g0791000	3.14608		MH01g0810000	0
H3K4me3_peak_3450	8.22045		H3K4me3_peak_2697	9.58027			MH01g0791600	9.81399		MH01g0811200	26.1315
H3K4me3_peak_3451	9.68952		H3K4me3_peak_2703	6.40697			MH01g0791700	26.0621		MH01g0812900	1.36734
H3K4me3_peak_3452	6.64746		H3K4me3_peak_2704	4.21649			MH01g0791800	0.574678		MH01g0813000	0.53389
H3K4me3_peak_3453	10.0018		H3K4me3_peak_2705	2.64113			MH01g0791900	21.3231		MH01g0813200	0
H3K4me3_peak_3454	11.1881		H3K4me3_peak_2706	2.75123			MH01g0792100	19.0304		MH01g0813300	3.14067
H3K4me3_peak_3455	10.9977		H3K4me3_peak_2707	12.5151			MH01g0792200	3.31696		MH01g0813400	5.40968
H3K4me3_peak_3456	8.36742		H3K4me3_peak_2708	9.79735			MH01g0792300	5.98657		MH01g0814700	6.11498
H3K4me3_peak_3457	11.1551		H3K4me3_peak_2709	6.44794			MH01g0792700	13.5152		MH01g0816000	0
H3K4me3_peak_3458	10.7879		H3K4me3_peak_2710	4.76401			MH01g0792900	15.7998		MH01g0816100	0
H3K4me3_peak_3459	10.4047		H3K4me3_peak_2712	3.59809			MH01g0793100	20.7891		MH01g0817500	0.640564
H3K4me3_peak_3460	3.23475		H3K4me3_peak_2715	5.84506			MH01g0793300	26.3094		MH01g0817600	2.50672
H3K4me3_peak_3465	8.27041		H3K4me3_peak_2718	2.80122			MH01g0793400	12.054		MH01g0817700	7.17028
H3K4me3_peak_3466	12.1911		H3K4me3_peak_2721	7.32209			MH01g0793900	7.10285		MH01g0817900	0.670804
H3K4me3_peak_3477	11.9117		H3K4me3_peak_2723	8.09707			MH01g0794400	2.22334		MH01g0818100	0
H3K4me3_peak_3478	8.08832		H3K4me3_peak_2724	9.91338			MH01g0794500	83.8012		MH01g0818200	0
H3K4me3_peak_3479	11.2051		H3K4me3_peak_2725	2.30425			MH01g0794900	0.0306287		MH02g0010800	1.3063
H3K4me3_peak_3481	9.68336		H3K4me3_peak_2732	3.64416			MH01g0795000	5.7032		MH02g0011200	9.1357
H3K4me3_peak_3482	10.4229		H3K4me3_peak_2733	6.33775			MH01g0795400	16.6285		MH02g0011700	4.54394
H3K4me3_peak_3485	9.42576		H3K4me3_peak_2735	4.08421			MH01g0795500	4.50613		MH02g0012700	5.05847
H3K4me3_peak_3489	10.3855		H3K4me3_peak_2740	4.28763			MH01g0797100	16.4866		MH02g0014500	1.26333
H3K4me3_peak_3491	11.932		H3K4me3_peak_2741	2.40468			MH01g0798200	25.9131		MH02g0015500	0.971655
H3K4me3_peak_3492	12.0541		H3K4me3_peak_2742	4.14735			MH01g0798300	9.58217		MH02g0018800	0.29213
H3K4me3_peak_3495	6.70302		H3K4me3_peak_2743	11.2648			MH01g0799000	4.82265		MH02g0019000	5.91749
H3K4me3_peak_3497	8.05773		H3K4me3_peak_2744	3.7731			MH01g0799100	46.4999		MH02g0019200	2.41811
H3K4me3_peak_3498	7.17467		H3K4me3_peak_2745	7.00455			MH01g0799400	8.16225		MH02g0019400	131.235
H3K4me3_peak_3500	12.0293		H3K4me3_peak_2746	3.33363			MH01g0799500	9.44067		MH02g0019600	0
H3K4me3_peak_3501	9.6377		H3K4me3_peak_2748	4.45913			MH01g0799700	22.7959		MH02g0020500	0
H3K4me3_peak_3507	10.4983		H3K4me3_peak_2749	7.4083			MH01g0800900	180.963		MH02g0020600	6.32314
H3K4me3_peak_3508	11.2451		H3K4me3_peak_2752	4.06365			MH01g0801000	18.4676		MH02g0020800	0.074563
H3K4me3_peak_3510	4.27366		H3K4me3_peak_2753	3.99221			MH01g0801100	1.11699		MH02g0020900	9.12674
H3K4me3_peak_3511	8.7679		H3K4me3_peak_2756	9.96482			MH01g0802300	38.4461		MH02g0021200	0.981389
H3K4me3_peak_3512	12.492		H3K4me3_peak_2758	2.44103			MH01g0802500	18.0172		MH02g0021300	37.009
H3K4me3_peak_3514	10.8383		H3K4me3_peak_2759	2.46705			MH01g0802600	0		MH02g0021800	7.13034
H3K4me3_peak_3516	6.7763		H3K4me3_peak_2760	2.48105			MH01g0803800	9.13697		MH02g0024400	5.68685
H3K4me3_peak_3517	12.4597		H3K4me3_peak_2761	3.0502			MH01g0804000	10.4136		MH02g0024800	0
H3K4me3_peak_3518	6.67414		H3K4me3_peak_2763	4.12181			MH01g0804300	2.48731		MH02g0024900	0.291084
H3K4me3_peak_3519	9.88974		H3K4me3_peak_2765	10.4206			MH01g0804400	13.4279		MH02g0026100	3.81852
H3K4me3_peak_3520	10.5912		H3K4me3_peak_2766	3.04773			MH01g0804600	122.153		MH02g0026300	2.32922
H3K4me3_peak_3521	9.92118		H3K4me3_peak_2767	7.37523			MH01g0804700	2.10685		MH02g0026800	9.46381
H3K4me3_peak_3522	11.5478		H3K4me3_peak_2768	7.32717			MH01g0804800	38.1386		MH02g0028600	39.8341
H3K4me3_peak_3523	10.8021		H3K4me3_peak_2769	4.03706			MH01g0804900	58.8293		MH02g0029200	14.4606
H3K4me3_peak_3524	6.93646		H3K4me3_peak_2770	4.5305			MH01g0805100	0.797691		MH02g0029300	7.2257
H3K4me3_peak_3533	6.7873		H3K4me3_peak_2772	6.81113			MH01g0805500	11.3041		MH02g0029500	39.7424
H3K4me3_peak_3534	11.4909		H3K4me3_peak_2773	12.2933			MH01g0805600	67.0701		MH02g0029700	0.39057
H3K4me3_peak_3535	8.77166		H3K4me3_peak_2774	7.60551			MH01g0806800	12.9478		MH02g0030300	0.0231474
H3K4me3_peak_3537	10.4391		H3K4me3_peak_2779	4.48564			MH01g0807100	0.161037		MH02g0030600	0.15477
H3K4me3_peak_3538	9.6377		H3K4me3_peak_2782	3.40906			MH01g0807200	77.2807		MH02g0031100	0.393617
H3K4me3_peak_3539	8.8532		H3K4me3_peak_2783	3.27449			MH01g0807300	4.27877		MH02g0031400	0.317283
H3K4me3_peak_3540	8.37045		H3K4me3_peak_2784	2.46005			MH01g0807400	7.04772		MH02g0031500	0.545167
H3K4me3_peak_3542	13.286		H3K4me3_peak_2785	2.60549			MH01g0807500	0		MH02g0031700	6.955
H3K4me3_peak_3556	4.42526		H3K4me3_peak_2786	2.40103			MH01g0807700	4.94439		MH02g0031800	0
H3K4me3_peak_3557	4.07157		H3K4me3_peak_2789	3.19378			MH01g0807900	35.2323		MH02g0032400	0.607246
H3K4me3_peak_3558	6.87724		H3K4me3_peak_2802	9.40426			MH01g0808100	26.5279		MH02g0032600	3.30189
H3K4me3_peak_3559	8.72824		H3K4me3_peak_2803	2.52107			MH01g0808200	24.8899		MH02g0032900	19.5379
H3K4me3_peak_3561	9.92394		H3K4me3_peak_2804	3.82084			MH01g0808300	18.6899		MH02g0033000	12.9724
H3K4me3_peak_3563	4.92222		H3K4me3_peak_2805	6.80306			MH01g0808400	16.8749		MH02g0033200	0
H3K4me3_peak_3564	7.68164		H3K4me3_peak_2806	8.25769			MH01g0808500	53.7614		MH02g0033300	0
H3K4me3_peak_3567	10.4969		H3K4me3_peak_2807	3.83027			MH01g0808600	18.7603		MH02g0033600	0
H3K4me3_peak_3569	3.93092		H3K4me3_peak_2808	4.5305			MH01g0808700	0.105311		MH02g0033700	0
H3K4me3_peak_3573	11.5315		H3K4me3_peak_2809	5.90265			MH01g0808900	33.0185		MH02g0033900	2.79077
H3K4me3_peak_3574	10.9401		H3K4me3_peak_2810	7.69841			MH01g0809200	15.8647		MH02g0034000	35.3815
H3K4me3_peak_3576	9.6891		H3K4me3_peak_2816	2.90126			MH01g0809400	32.855		MH02g0034100	0.0193061
H3K4me3_peak_3579	7.62566		H3K4me3_peak_2817	7.77853			MH01g0809600	13.2691		MH02g0034300	10.3815
H3K4me3_peak_3587	6.3743		H3K4me3_peak_2819	9.5243			MH01g0810100	5.32869		MH02g0034400	7.31874
H3K4me3_peak_3590	11.5269		H3K4me3_peak_2823	10.4222			MH01g0810200	9.76372		MH02g0035300	26.75
H3K4me3_peak_3591	4.50202		H3K4me3_peak_2827	6.95105			MH01g0810300	6.4786		MH02g0035600	31.9549
H3K4me3_peak_3593	7.02474		H3K4me3_peak_2828	5.68668			MH01g0810400	18.9944		MH02g0035700	0
H3K4me3_peak_3594	12.4857		H3K4me3_peak_2829	4.88935			MH01g0810500	27.7899		MH02g0035900	6.74081
H3K4me3_peak_3595	12.1881		H3K4me3_peak_2839	9.95493			MH01g0810600	9.66292		MH02g0036100	19.7387
H3K4me3_peak_3597	12.5963		H3K4me3_peak_2840	4.17854			MH01g0811100	16.2315		MH02g0036200	11.8995
H3K4me3_peak_3599	11.1516		H3K4me3_peak_2841	10.6034			MH01g0811300	82.2586		MH02g0036300	11.6079
H3K4me3_peak_3602	12.835		H3K4me3_peak_2842	5.66257			MH01g0812000	3.21141		MH02g0036600	15.0545
H3K4me3_peak_3604	12.1638		H3K4me3_peak_2843	12.2002			MH01g0812100	33.8367		MH02g0036700	0
H3K4me3_peak_3605	3.30826		H3K4me3_peak_2844	5.73789			MH01g0812200	50.1963		MH02g0036800	4.23944
H3K4me3_peak_3610	9.88447		H3K4me3_peak_2845	10.5436			MH01g0812300	40.6887		MH02g0036900	1.99801
H3K4me3_peak_3611	10.6431		H3K4me3_peak_2846	9.64618			MH01g0812400	71.5087		MH02g0037000	0
H3K4me3_peak_3612	9.10125		H3K4me3_peak_2847	3.56824			MH01g0812500	3.49957		MH02g0037100	38.9122
H3K4me3_peak_3614	6.79393		H3K4me3_peak_2848	5.36452			MH01g0812600	18.9838		MH02g0037300	258.632
H3K4me3_peak_3615	8.68309		H3K4me3_peak_2849	6.80629			MH01g0812700	58.7085		MH02g0037500	0
H3K4me3_peak_3616	11.7566		H3K4me3_peak_2859	8.87687			MH01g0813700	11.6761		MH02g0037600	17.3039
H3K4me3_peak_3617	12.8469		H3K4me3_peak_2861	10.5048			MH01g0813800	51.1985		MH02g0037700	62.4947
H3K4me3_peak_3618	5.83595		H3K4me3_peak_2864	4.86461			MH01g0814100	11.2164		MH02g0037900	0.314802
H3K4me3_peak_3619	12.7622		H3K4me3_peak_2865	2.96582			MH01g0814200	32.2013		MH02g0038100	1.9333
H3K4me3_peak_3620	10.7172		H3K4me3_peak_2871	7.54172			MH01g0814500	14.4034		MH02g0038200	5.19289
H3K4me3_peak_3621	7.73683		H3K4me3_peak_2877	7.08892			MH01g0814600	7.77699		MH02g0038300	12.2449
H3K4me3_peak_3622	6.20279		H3K4me3_peak_2881	5.78729			MH01g0815000	10.7452		MH02g0038500	31.7125
H3K4me3_peak_3623	8.39495		H3K4me3_peak_2882	3.0502			MH01g0815100	0		MH02g0038600	10.9837
H3K4me3_peak_3626	13.9313		H3K4me3_peak_2883	2.92126			MH01g0815200	5.28075		MH02g0038700	0
H3K4me3_peak_3627	6.63157		H3K4me3_peak_2884	5.56518			MH01g0815300	2.05059		MH02g0038900	41.5821
H3K4me3_peak_3628	7.76349		H3K4me3_peak_2887	10.4226			MH01g0816400	12.8353		MH02g0039600	5.26562
H3K4me3_peak_3629	13.2206		H3K4me3_peak_2890	5.75753			MH01g0816500	0		MH02g0039700	12.052
H3K4me3_peak_3630	9.31913		H3K4me3_peak_2893	10.2309			MH01g0816600	1.41037		MH02g0040000	7.60519
H3K4me3_peak_3631	4.35107		H3K4me3_peak_2894	7.6589			MH01g0816800	18.7384		MH02g0040100	2.5909
H3K4me3_peak_3632	4.54489		H3K4me3_peak_2896	4.11856			MH01g0816900	22.077		MH02g0040200	16.5265
H3K4me3_peak_3634	9.02888		H3K4me3_peak_2897	10.0031			MH01g0817300	15.4275		MH02g0040700	4.04136
H3K4me3_peak_3635	11.4385		H3K4me3_peak_2899	4.27933			MH01g0817400	34.0945		MH02g0040800	1.4432
H3K4me3_peak_3640	6.85991		H3K4me3_peak_2901	13.0208			MH01g0818000	22.6003		MH02g0040900	0.384174
H3K4me3_peak_3644	7.71778		H3K4me3_peak_2903	2.85918			MH01g0818300	21.0342		MH02g0041900	16.3547
H3K4me3_peak_3645	6.00269		H3K4me3_peak_2904	3.36814			MH01g0818400	132.185		MH02g0042000	0.623089
H3K4me3_peak_3652	6.04718		H3K4me3_peak_2906	7.66217			MH01g0818600	3.26337		MH02g0042400	0.123819
H3K4me3_peak_3653	9.03743		H3K4me3_peak_2908	3.5683			MH01g0818700	9.70894		MH02g0042500	1.38498
H3K4me3_peak_3656	13.2361		H3K4me3_peak_2911	3.12569			MH02g0010200	666.093		MH02g0043300	31.0078
H3K4me3_peak_3657	6.07037		H3K4me3_peak_2912	10.1825			MH02g0010400	41.8325		MH02g0043400	3.37541
H3K4me3_peak_3658	9.25021		H3K4me3_peak_2913	2.37604			MH02g0010500	11.4588		MH02g0043600	14.4795
H3K4me3_peak_3664	7.80518		H3K4me3_peak_2914	4.88935			MH02g0010700	0.558851		MH02g0044100	0
H3K4me3_peak_3665	11.9102		H3K4me3_peak_2915	4.06169			MH02g0011400	33.1026		MH02g0044900	31.224
H3K4me3_peak_3666	8.93738		H3K4me3_peak_2918	3.70163			MH02g0011500	31.4207		MH02g0045000	11.5891
H3K4me3_peak_3670	9.18858		H3K4me3_peak_2923	2.57255			MH02g0011800	10.483		MH02g0045800	7.90674
H3K4me3_peak_3671	11.5252		H3K4me3_peak_2924	3.00133			MH02g0012200	0		MH02g0046000	14.7121
H3K4me3_peak_3677	9.13111		H3K4me3_peak_2925	7.26517			MH02g0012300	7.97519		MH02g0046200	0
H3K4me3_peak_3678	11.3251		H3K4me3_peak_2926	9.19567			MH02g0012400	556.052		MH02g0046400	0
H3K4me3_peak_3679	7.23102		H3K4me3_peak_2927	12.2834			MH02g0012600	8.72252		MH02g0047400	13.5444
H3K4me3_peak_3680	11.4976		H3K4me3_peak_2929	8.65738			MH02g0012800	51.1543		MH02g0047500	4.37903
H3K4me3_peak_3681	8.86157		H3K4me3_peak_2930	2.83614			MH02g0013100	20.1584		MH02g0047600	0.0660898
H3K4me3_peak_3682	8.13591		H3K4me3_peak_2933	2.54397			MH02g0013200	0.80393		MH02g0048000	0.238269
H3K4me3_peak_3683	5.65543		H3K4me3_peak_2934	4.12544			MH02g0013400	45.7507		MH02g0048500	0
H3K4me3_peak_3684	6.2028		H3K4me3_peak_2935	2.16759			MH02g0013500	25.9932		MH02g0049000	1.7047
H3K4me3_peak_3687	2.82591		H3K4me3_peak_2939	8.4038			MH02g0013800	18.3584		MH02g0050300	0
H3K4me3_peak_3689	9.50449		H3K4me3_peak_2942	3.05849			MH02g0013900	15.578		MH02g0050600	5.05652
H3K4me3_peak_3697	9.14701		H3K4me3_peak_2943	2.84114			MH02g0014000	14.0126		MH02g0050700	21.5067
H3K4me3_peak_3699	8.11909		H3K4me3_peak_2944	10.3849			MH02g0014100	5.08756		MH02g0050800	10.4653
H3K4me3_peak_3700	9.7044		H3K4me3_peak_2945	3.78155			MH02g0014200	13.7063		MH02g0050900	1.34298
H3K4me3_peak_3701	10.377		H3K4me3_peak_2946	3.06801			MH02g0014400	0.748934		MH02g0051700	0
H3K4me3_peak_3702	10.5307		H3K4me3_peak_2949	11.7638			MH02g0014600	202.885		MH02g0051800	0
H3K4me3_peak_3703	4.01067		H3K4me3_peak_2950	2.98688			MH02g0014700	6.37349		MH02g0051900	21.0934
H3K4me3_peak_3705	5.00223		H3K4me3_peak_2961	2.60112			MH02g0014800	0.690959		MH02g0052000	20.1249
H3K4me3_peak_3706	9.00408		H3K4me3_peak_2962	2.52127			MH02g0015000	12.8605		MH02g0052200	59.0709
H3K4me3_peak_3707	12.302		H3K4me3_peak_2965	9.5243			MH02g0015100	2.49222		MH02g0053200	3.98802
H3K4me3_peak_3708	8.93071		H3K4me3_peak_2966	8.9571			MH02g0015200	33.1292		MH02g0053100	8.11721
H3K4me3_peak_3709	8.14672		H3K4me3_peak_2967	6.23613			MH02g0015300	17.3419		MH02g0053500	16.3366
H3K4me3_peak_3710	6.59072		H3K4me3_peak_2972	11.4385			MH02g0015400	19.6781		MH02g0054300	0.871664
H3K4me3_peak_3711	3.86837		H3K4me3_peak_2976	6.3743			MH02g0015900	12.9315		MH02g0054600	0
H3K4me3_peak_3713	13.0059		H3K4me3_peak_2981	2.90091			MH02g0016900	0.369059		MH02g0055200	0.321425
H3K4me3_peak_3715	10.9327		H3K4me3_peak_2983	5.89067			MH02g0017000	0.903146		MH02g0055700	0.492282
H3K4me3_peak_3716	8.60389		H3K4me3_peak_2988	3.78564			MH02g0017400	10.3628		MH02g0056000	14.0664
H3K4me3_peak_3717	6.48864		H3K4me3_peak_2989	10.795			MH02g0017500	4.2122		MH02g0056100	0.157942
H3K4me3_peak_3719	9.76852		H3K4me3_peak_2993	4.502			MH02g0017800	11.01		MH02g0056200	1.29484
H3K4me3_peak_3722	11.4061		H3K4me3_peak_2994	2.00087			MH02g0017900	2.56745		MH02g0056300	1.38994
H3K4me3_peak_3726	9.80642		H3K4me3_peak_2996	7.6642			MH02g0018200	40.657		MH02g0056500	28.5697
H3K4me3_peak_3727	9.66902		H3K4me3_peak_2997	5.35418			MH02g0018300	5.49906		MH02g0056800	0.751792
H3K4me3_peak_3728	4.02337		H3K4me3_peak_2998	9.2604			MH02g0018500	30.1546		MH02g0056900	1.78973
H3K4me3_peak_3729	8.65645		H3K4me3_peak_2999	5.03292			MH02g0018700	5.23457		MH02g0057000	5.5555
H3K4me3_peak_3730	7.53673		H3K4me3_peak_3002	5.93922			MH02g0018900	8.95445		MH02g0057100	14.7834
H3K4me3_peak_3731	9.35599		H3K4me3_peak_3005	2.48125			MH02g0021000	34.3768		MH02g0057400	21.0316
H3K4me3_peak_3732	4.48772		H3K4me3_peak_3006	8.06976			MH02g0021900	19.1508		MH02g0057500	0
H3K4me3_peak_3733	10.8449		H3K4me3_peak_3011	9.22948			MH02g0022000	11.9585		MH02g0058000	0.193871
H3K4me3_peak_3734	3.51268		H3K4me3_peak_3013	2.8656			MH02g0022200	0.384549		MH02g0058600	10.9134
H3K4me3_peak_3736	8.2323		H3K4me3_peak_3017	2.8603			MH02g0022500	58.0538		MH02g0058800	2.7188
H3K4me3_peak_3737	8.45531		H3K4me3_peak_3018	5.50919			MH02g0022600	647.377		MH02g0060600	3.15509
H3K4me3_peak_3738	6.02772		H3K4me3_peak_3019	4.59494			MH02g0022800	104.312		MH02g0060800	0
H3K4me3_peak_3739	9.07078		H3K4me3_peak_3021	5.00222			MH02g0022900	7.50989		MH02g0062300	0
H3K4me3_peak_3740	3.14204		H3K4me3_peak_3022	5.24264			MH02g0023000	1.21623		MH02g0063200	0.200425
H3K4me3_peak_3741	7.52876		H3K4me3_peak_3025	2.79327			MH02g0023100	0.231439		MH02g0063800	1.10214
H3K4me3_peak_3742	3.6087		H3K4me3_peak_3026	9.90449			MH02g0023200	9.32941		MH02g0064000	0.362514
H3K4me3_peak_3743	3.7731		H3K4me3_peak_3027	11.1152			MH02g0023300	27.8509		MH02g0064100	16.2742
H3K4me3_peak_3744	10.7382		H3K4me3_peak_3028	3.9764			MH02g0023500	0.609498		MH02g0064200	0
H3K4me3_peak_3745	9.36498		H3K4me3_peak_3029	10.2285			MH02g0023600	6.07662		MH02g0064500	1.61636
H3K4me3_peak_3746	9.47762		H3K4me3_peak_3033	9.18858			MH02g0023700	157.767		MH02g0064900	14.0404
H3K4me3_peak_3747	12.5119		H3K4me3_peak_3034	9.49032			MH02g0023800	65.0837		MH02g0065400	56.117
H3K4me3_peak_3753	5.60253		H3K4me3_peak_3037	5.07206			MH02g0023900	26.1116		MH02g0066800	5.91598
H3K4me3_peak_3754	8.92474		H3K4me3_peak_3038	10.4719			MH02g0024000	0		MH02g0066900	0
H3K4me3_peak_3756	11.005		H3K4me3_peak_3039	6.63632			MH02g0024300	46.2666		MH02g0067700	0
H3K4me3_peak_3757	12.4331		H3K4me3_peak_3040	5.72255			MH02g0024500	9.18481		MH02g0067800	0
H3K4me3_peak_3758	9.51207		H3K4me3_peak_3041	9.72145			MH02g0024600	16.7058		MH02g0068100	2.97335
H3K4me3_peak_3759	11.721		H3K4me3_peak_3042	5.42676			MH02g0024700	6.49706		MH02g0068700	13.3232
H3K4me3_peak_3761	6.59382		H3K4me3_peak_3043	5.92768			MH02g0025300	9.79232		MH02g0069200	1.42725
H3K4me3_peak_3762	8.05366		H3K4me3_peak_3048	7.64344			MH02g0025400	2.42239		MH02g0069600	0.378802
H3K4me3_peak_3763	4.66591		H3K4me3_peak_3049	2.75248			MH02g0025500	13.8346		MH02g0069700	0.256402
H3K4me3_peak_3768	5.23874		H3K4me3_peak_3050	4.06473			MH02g0025600	34.7544		MH02g0071100	27.3188
H3K4me3_peak_3769	10.9932		H3K4me3_peak_3052	4.23053			MH02g0025700	8.82611		MH02g0071900	1.47816
H3K4me3_peak_3770	3.10135		H3K4me3_peak_3053	10.6914			MH02g0025800	1.51949		MH02g0072900	0
H3K4me3_peak_3771	4.94211		H3K4me3_peak_3055	8.25736			MH02g0025900	15.7203		MH02g0073000	1.2352
H3K4me3_peak_3772	3.4415		H3K4me3_peak_3061	8.36377			MH02g0026000	11.1536		MH02g0073100	0
H3K4me3_peak_3773	7.14372		H3K4me3_peak_3065	6.50422			MH02g0026200	1.00398		MH02g0073400	69.177
H3K4me3_peak_3774	12.4285		H3K4me3_peak_3066	2.51191			MH02g0026400	9.31082		MH02g0073500	57.9261
H3K4me3_peak_3775	9.30051		H3K4me3_peak_3069	11.5926			MH02g0026700	39.7884		MH02g0074200	106.618
H3K4me3_peak_3776	9.98534		H3K4me3_peak_3074	12.2459			MH02g0026900	55.2728		MH02g0074300	11.2942
H3K4me3_peak_3782	8.3371		H3K4me3_peak_3075	7.48579			MH02g0027000	60.5241		MH02g0074700	21.2793
H3K4me3_peak_3785	7.07293		H3K4me3_peak_3078	2.76118			MH02g0027100	7.73421		MH02g0074800	0.997071
H3K4me3_peak_3786	10.3824		H3K4me3_peak_3079	9.26135			MH02g0027200	1284.22		MH02g0075000	5.30793
H3K4me3_peak_3787	13.5523		H3K4me3_peak_3080	3.95363			MH02g0027300	18.2618		MH02g0076700	19.9747
H3K4me3_peak_8445	9.88642		H3K4me3_peak_3081	10.769			MH02g0027500	1.24011		MH02g0076900	6.07718
H3K4me3_peak_8446	7.06033		H3K4me3_peak_3085	11.5213			MH02g0027400	29.225		MH02g0077800	39.3721
H3K4me3_peak_8448	10.338		H3K4me3_peak_3088	10.7985			MH02g0027600	24.6926		MH02g0078100	58.5764
H3K4me3_peak_8449	8.71807		H3K4me3_peak_3089	6.20704			MH02g0027800	26.0191		MH02g0078200	3.38066
H3K4me3_peak_8451	5.95606		H3K4me3_peak_3090	5.20232			MH02g0027900	2.65799		MH02g0078300	0.0981257
H3K4me3_peak_8455	9.52498		H3K4me3_peak_3091	10.1487			MH02g0028000	53.7243		MH02g0078500	11.7159
H3K4me3_peak_8456	9.35393		H3K4me3_peak_3092	10.3511			MH02g0028100	1.01856		MH02g0078800	1.71085
H3K4me3_peak_8458	4.84763		H3K4me3_peak_3093	10.3824			MH02g0028200	35.3643		MH02g0080300	0.773234
H3K4me3_peak_8459	2.42963		H3K4me3_peak_3094	9.57101			MH02g0028300	27.6018		MH02g0080800	1.32248
H3K4me3_peak_8461	11.7525		H3K4me3_peak_3100	3.00129			MH02g0028400	9.01086		MH02g0081100	0.76506
H3K4me3_peak_8462	8.8135		H3K4me3_peak_3102	2.89166			MH02g0028500	86.3586		MH02g0081600	49.3808
H3K4me3_peak_8464	9.51183		H3K4me3_peak_3103	2.26764			MH02g0028700	0.929129		MH02g0082700	3.84133
H3K4me3_peak_8465	11.7506		H3K4me3_peak_3104	4.00175			MH02g0028800	18.2179		MH02g0082800	16.6671
H3K4me3_peak_8466	11.248		H3K4me3_peak_3105	3.23694			MH02g0029000	8.42633		MH02g0083000	37.2518
H3K4me3_peak_8467	10.1203		H3K4me3_peak_3106	11.4735			MH02g0029100	35.2283		MH02g0083100	9.64786
H3K4me3_peak_8468	11.1853		H3K4me3_peak_3108	3.76833			MH02g0029400	76.0944		MH02g0083800	1.18512
H3K4me3_peak_8469	11.6624		H3K4me3_peak_3109	3.95733			MH02g0030700	15.0846		MH02g0085500	0.597294
H3K4me3_peak_8470	7.34457		H3K4me3_peak_3123	7.15708			MH02g0030800	73.1957		MH02g0087100	0
H3K4me3_peak_8471	8.94931		H3K4me3_peak_3126	9.60632			MH02g0030900	32.0823		MH02g0087900	0.147338
H3K4me3_peak_8473	9.96654		H3K4me3_peak_3127	2.83564			MH02g0031000	94.8377		MH02g0088500	0.393325
H3K4me3_peak_8474	3.77511		H3K4me3_peak_3128	4.56201			MH02g0031200	50.016		MH02g0089000	2.66079
H3K4me3_peak_8476	5.16234		H3K4me3_peak_3129	3.89335			MH02g0031300	16.5127		MH02g0089100	0.0292919
H3K4me3_peak_8477	10.6351		H3K4me3_peak_3131	6.25997			MH02g0031600	71.2097		MH02g0090700	66.6928
H3K4me3_peak_8479	5.72255		H3K4me3_peak_3133	5.51466			MH02g0032100	12.5873		MH02g0091000	1.11472
H3K4me3_peak_8481	10.5572		H3K4me3_peak_3134	9.4054			MH02g0032500	71.5465		MH02g0091400	36.9188
H3K4me3_peak_8482	8.82218		H3K4me3_peak_3137	6.72805			MH02g0032800	29.9153		MH02g0091500	3.16565
H3K4me3_peak_8483	9.67105		H3K4me3_peak_3138	4.88731			MH02g0033100	52.5533		MH02g0091600	1.24558
H3K4me3_peak_8485	9.15675		H3K4me3_peak_3139	3.94731			MH02g0034200	8.51578		MH02g0092000	1.77512
H3K4me3_peak_8486	12.7213		H3K4me3_peak_3140	2.99407			MH02g0034500	28.0578		MH02g0092700	8.00409
H3K4me3_peak_8489	11.5529		H3K4me3_peak_3153	10.9129			MH02g0034600	10.1063		MH02g0093000	8.79652
H3K4me3_peak_8490	13.188		H3K4me3_peak_3154	9.67874			MH02g0034700	5.0173		MH02g0093700	20.0783
H3K4me3_peak_8492	9.17082		H3K4me3_peak_3156	7.65706			MH02g0034800	10.7165		MH02g0094000	2.65639
H3K4me3_peak_8493	11.5132		H3K4me3_peak_3161	13.3365			MH02g0035000	0		MH02g0094600	18.6773
H3K4me3_peak_8494	10.0151		H3K4me3_peak_3163	9.41995			MH02g0035500	0.035776		MH02g0094900	0.666499
H3K4me3_peak_8498	13.9438		H3K4me3_peak_3164	4.33526			MH02g0036400	12.2904		MH02g0095400	5.78204
H3K4me3_peak_8499	7.76349		H3K4me3_peak_3171	7.70612			MH02g0037200	11.7625		MH02g0095500	0.889077
H3K4me3_peak_8500	13.047		H3K4me3_peak_3173	12.7935			MH02g0038000	0		MH02g0096000	27.9627
H3K4me3_peak_8501	11.5974		H3K4me3_peak_3177	9.40427			MH02g0039000	57.2728		MH02g0096100	11.6195
H3K4me3_peak_8502	11.3428		H3K4me3_peak_3179	7.29621			MH02g0039100	0.602206		MH02g0096200	0.0353923
H3K4me3_peak_8503	10.0839		H3K4me3_peak_3182	5.99579			MH02g0039200	0		MH02g0096300	0
H3K4me3_peak_8507	8.63726		H3K4me3_peak_3186	2.91234			MH02g0039400	41.6915		MH02g0097600	10.3704
H3K4me3_peak_8511	5.08479		H3K4me3_peak_3187	3.51661			MH02g0039500	2.01958		MH02g0097900	0.488838
H3K4me3_peak_8521	12.0293		H3K4me3_peak_3191	5.19335			MH02g0041000	42.0919		MH02g0098100	22.1362
H3K4me3_peak_8528	8.99581		H3K4me3_peak_3192	10.2898			MH02g0041100	27.9079		MH02g0098500	21.0044
H3K4me3_peak_8529	10.1379		H3K4me3_peak_3193	4.46662			MH02g0041200	7.01548		MH02g0098600	0.0492186
H3K4me3_peak_8530	11.308		H3K4me3_peak_3194	3.40213			MH02g0041700	2.7495		MH02g0098800	6.50529
H3K4me3_peak_8531	9.33645		H3K4me3_peak_3195	7.0037			MH02g0041800	26.0502		MH02g0099600	24.2907
H3K4me3_peak_8532	4.98002		H3K4me3_peak_3199	3.41418			MH02g0042200	1.96446		MH02g0099900	18.5464
H3K4me3_peak_8533	6.5744		H3K4me3_peak_3202	3.73179			MH02g0042300	0.112511		MH02g0100100	3.16641
H3K4me3_peak_8535	4.2876		H3K4me3_peak_3203	6.25818			MH02g0042800	5.2089		MH02g0100500	11.1198
H3K4me3_peak_8536	6.23294		H3K4me3_peak_3204	2.60112			MH02g0042900	17.5111		MH02g0101000	4.77773
H3K4me3_peak_8537	10.7908		H3K4me3_peak_3206	3.13992			MH02g0043000	22.4733		MH02g0101100	24.3967
H3K4me3_peak_8538	10.2195		H3K4me3_peak_3208	10.3238			MH02g0043100	151.649		MH02g0101400	6.1366
H3K4me3_peak_8539	6.3743		H3K4me3_peak_3210	10.9573			MH02g0043200	21.1953		MH02g0101800	8.80133
H3K4me3_peak_8540	6.1448		H3K4me3_peak_3213	11.7871			MH02g0043500	0.810379		MH02g0102500	1.31451
H3K4me3_peak_8541	10.5656		H3K4me3_peak_3214	3.97049			MH02g0043800	1.16165		MH02g0104400	5.34435
H3K4me3_peak_8542	11.1555		H3K4me3_peak_3215	2.10091			MH02g0043900	0.197111		MH02g0104500	1.686
H3K4me3_peak_8543	7.16852		H3K4me3_peak_3216	2.37482			MH02g0044000	8.54829		MH02g0104700	0
H3K4me3_peak_8544	4.43534		H3K4me3_peak_3217	4.70992			MH02g0044400	0		MH02g0104900	13.977
H3K4me3_peak_8545	4.52581		H3K4me3_peak_3218	4.21724			MH02g0044500	18.3477		MH02g0105200	3.23145
H3K4me3_peak_8546	10.2396		H3K4me3_peak_3219	4.19147			MH02g0044600	0		MH02g0105600	9.01403
H3K4me3_peak_8547	9.38395		H3K4me3_peak_3232	13.9505			MH02g0044800	20.5157		MH02g0106200	0
H3K4me3_peak_8549	9.92552		H3K4me3_peak_3233	7.30487			MH02g0045100	0		MH02g0106500	0.712706
H3K4me3_peak_8550	8.109		H3K4me3_peak_3234	8.81834			MH02g0045200	7.32645		MH02g0106600	12.1214
H3K4me3_peak_8551	8.70394		H3K4me3_peak_3242	3.81119			MH02g0045500	8.7234		MH02g0106800	0.960919
H3K4me3_peak_8552	8.66473		H3K4me3_peak_3245	9.13786			MH02g0045600	34.6205		MH02g0107000	19.7283
H3K4me3_peak_8556	11.5275		H3K4me3_peak_3246	5.84203			MH02g0046300	0.333829		MH02g0107100	1.66413
H3K4me3_peak_8557	11.4824		H3K4me3_peak_3248	7.32214			MH02g0046500	3.05483		MH02g0107200	17.3038
H3K4me3_peak_8558	9.22948		H3K4me3_peak_3251	7.8136			MH02g0046600	0.678465		MH02g0107300	94.4258
H3K4me3_peak_8559	5.89156		H3K4me3_peak_3259	3.76792			MH02g0046700	14.5451		MH02g0107400	2.61831
H3K4me3_peak_8560	11.6053		H3K4me3_peak_3260	8.47795			MH02g0046900	23.2728		MH02g0108900	11.1831
H3K4me3_peak_8561	7.53357		H3K4me3_peak_3262	2.58046			MH02g0047000	7.04583		MH02g0109800	3.46439
H3K4me3_peak_8562	10.7954		H3K4me3_peak_3263	13.207			MH02g0047700	11.2015		MH02g0110000	20.1466
H3K4me3_peak_8563	11.4852		H3K4me3_peak_3264	5.32236			MH02g0048300	0.402963		MH02g0110900	17.8407
H3K4me3_peak_8564	11.754		H3K4me3_peak_3265	3.85541			MH02g0052100	56.3462		MH02g0111000	5.25705
H3K4me3_peak_8566	4.93421		H3K4me3_peak_3266	3.92675			MH02g0052300	8.27913		MH02g0111200	0
H3K4me3_peak_8569	7.61415		H3K4me3_peak_3267	8.19852			MH02g0053000	9.5833		MH02g0111700	6.51506
H3K4me3_peak_8571	4.89109		H3K4me3_peak_3268	2.83456			MH02g0053400	10.6592		MH02g0111900	0
H3K4me3_peak_8573	11.9618		H3K4me3_peak_3269	9.18858			MH02g0053600	28.156		MH02g0112000	1.70214
H3K4me3_peak_8574	11.9754		H3K4me3_peak_3270	3.66433			MH02g0053700	54.1661		MH02g0115600	8.9012
H3K4me3_peak_8575	9.95943		H3K4me3_peak_3274	9.40426			MH02g0053900	0.379899		MH02g0116000	0.130546
H3K4me3_peak_8576	10.8815		H3K4me3_peak_3276	4.34318			MH02g0053800	48.3764		MH02g0116100	12.1672
H3K4me3_peak_8577	9.40427		H3K4me3_peak_3277	2.90126			MH02g0054000	24.5797		MH02g0116200	0.515392
H3K4me3_peak_8578	6.91741		H3K4me3_peak_3278	8.78589			MH02g0054100	14.0387		MH02g0116300	1.24357
H3K4me3_peak_8579	7.65219		H3K4me3_peak_3279	8.31958			MH02g0054200	22.2787		MH02g0116900	0.0106981
H3K4me3_peak_8581	7.90565		H3K4me3_peak_3280	3.43009			MH02g0055300	2.03793		MH02g0117100	1.62629
H3K4me3_peak_8582	9.25201		H3K4me3_peak_3281	3.89591			MH02g0055400	55.2122		MH02g0117500	0
H3K4me3_peak_8583	8.59893		H3K4me3_peak_3282	12.6945			MH02g0055800	14.0452		MH02g0118800	1.35648
H3K4me3_peak_8584	6.37413		H3K4me3_peak_3283	5.06878			MH02g0056600	38.9282		MH02g0119200	5.94658
H3K4me3_peak_8585	12.3504		H3K4me3_peak_3285	5.97973			MH02g0056700	54.4779		MH02g0119300	0.678465
H3K4me3_peak_8586	10.7487		H3K4me3_peak_3287	3.59809			MH02g0058100	20.1889		MH02g0119400	0
H3K4me3_peak_8587	8.08961		H3K4me3_peak_3288	5.20476			MH02g0058300	13.4105		MH02g0119700	7.34228
H3K4me3_peak_8588	11.4336		H3K4me3_peak_3292	2.13427			MH02g0058500	21.5568		MH02g0119900	4.34283
H3K4me3_peak_8590	4.40195		H3K4me3_peak_3294	5.50246			MH02g0059000	5.35863		MH02g0120000	0.17295
H3K4me3_peak_8591	9.43761		H3K4me3_peak_3295	3.79923			MH02g0059100	0.136613		MH02g0120100	0.0187221
H3K4me3_peak_8592	10.4128		H3K4me3_peak_3296	6.4029			MH02g0059900	0		MH02g0120200	0
H3K4me3_peak_8593	6.80306		H3K4me3_peak_3297	3.63493			MH02g0062100	42.9453		MH02g0120300	0.0277025
H3K4me3_peak_8594	7.57486		H3K4me3_peak_3298	2.75687			MH02g0062400	8.75709		MH02g0120800	0
H3K4me3_peak_8597	10.5733		H3K4me3_peak_3299	2.8576			MH02g0062500	5.14029		MH02g0121300	0.141127
H3K4me3_peak_8601	3.50154		H3K4me3_peak_3300	7.68936			MH02g0062700	24.946		MH02g0122600	0.0567791
H3K4me3_peak_8605	12.2619		H3K4me3_peak_3304	5.09285			MH02g0062800	26.9475		MH02g0124900	0.147785
H3K4me3_peak_8606	12.6709		H3K4me3_peak_3305	3.52412			MH02g0062900	15.7586		MH02g0125100	15.1581
H3K4me3_peak_8607	11.7079		H3K4me3_peak_3306	3.90265			MH02g0063000	6.67455		MH02g0125500	0.440923
H3K4me3_peak_8608	10.9717		H3K4me3_peak_3308	10.3564			MH02g0063100	4.5368		MH02g0126200	0.262914
H3K4me3_peak_8610	7.96395		H3K4me3_peak_3310	4.51166			MH02g0063400	17.3792		MH02g0126300	12.1228
H3K4me3_peak_8611	5.40243		H3K4me3_peak_3312	10.7257			MH02g0063900	10.8884		MH02g0126400	0.6945
H3K4me3_peak_8615	12.22		H3K4me3_peak_3314	7.86243			MH02g0064300	23.4743		MH02g0126500	17.7459
H3K4me3_peak_8617	9.71187		H3K4me3_peak_3329	3.45392			MH02g0064400	3.5237		MH02g0126800	1.04013
H3K4me3_peak_8619	10.1999		H3K4me3_peak_3330	3.26679			MH02g0064600	0.0592998		MH02g0127500	2.03473
H3K4me3_peak_8621	8.15726		H3K4me3_peak_3331	3.00129			MH02g0064700	337.112		MH02g0129700	64.5403
H3K4me3_peak_8624	11.6131		H3K4me3_peak_3332	6.70641			MH02g0065000	7.1497		MH02g0130300	7.3982
H3K4me3_peak_8633	11.6973		H3K4me3_peak_3333	7.04251			MH02g0065100	0		MH02g0130400	0.555903
H3K4me3_peak_8636	11.9567		H3K4me3_peak_3334	5.1585			MH02g0065500	38.1283		MH02g0140700	3.14052
H3K4me3_peak_8637	12.4254		H3K4me3_peak_3336	6.70008			MH02g0066200	355.526		MH02g0141000	2.3122
H3K4me3_peak_8638	8.52699		H3K4me3_peak_3347	7.13655			MH02g0066300	4.73792		MH02g0141500	0
H3K4me3_peak_8639	10.7985		H3K4me3_peak_3349	2.58953			MH02g0066600	209.364		MH02g0141600	63.9025
H3K4me3_peak_8640	8.45115		H3K4me3_peak_3350	2.81722			MH02g0067000	22.0358		MH02g0141800	6.49957
H3K4me3_peak_8642	4.97907		H3K4me3_peak_3351	4.30621			MH02g0067600	46.6576		MH02g0141900	0.988727
H3K4me3_peak_8643	5.92147		H3K4me3_peak_3352	4.70992			MH02g0067900	0.0464923		MH02g0142100	2.432
H3K4me3_peak_8650	9.64407		H3K4me3_peak_3353	4.75478			MH02g0068000	0		MH02g0142600	1.17866
H3K4me3_peak_8652	9.16487		H3K4me3_peak_3354	8.84599			MH02g0068400	0.70172		MH02g0142700	3.6703
H3K4me3_peak_8659	12.9514		H3K4me3_peak_3355	3.82394			MH02g0068300	22.7192		MH02g0143100	44.1194
H3K4me3_peak_8665	3.17445		H3K4me3_peak_3357	7.83687			MH02g0068500	24.1039		MH02g0143200	9.15162
H3K4me3_peak_8675	10.9862		H3K4me3_peak_3359	3.82374			MH02g0068600	17.3331		MH02g0143700	44.5597
H3K4me3_peak_8676	4.96214		H3K4me3_peak_3360	3.74889			MH02g0069300	0		MH02g0143900	8.72315
H3K4me3_peak_8678	11.4763		H3K4me3_peak_3368	2.91563			MH02g0070000	21.0849		MH02g0144700	22.8791
H3K4me3_peak_8679	7.30329		H3K4me3_peak_3371	3.92172			MH02g0070300	18.0821		MH02g0146200	9.92319
H3K4me3_peak_8681	6.49455		H3K4me3_peak_3375	5.33793			MH02g0070400	1.0223		MH02g0146400	0.342962
H3K4me3_peak_8689	11.4083		H3K4me3_peak_3376	2.48105			MH02g0070500	157.93		MH02g0147900	0.1583
H3K4me3_peak_8690	9.97119		H3K4me3_peak_3377	8.79331			MH02g0070600	30.7619		MH02g0148000	0
H3K4me3_peak_8691	11.5252		H3K4me3_peak_3382	3.51742			MH02g0071000	15.389		MH02g0148200	14.8736
H3K4me3_peak_8693	6.21732		H3K4me3_peak_3385	2.81867			MH02g0071300	0.7093		MH02g0148800	0
H3K4me3_peak_8695	10.1633		H3K4me3_peak_3386	3.23475			MH02g0071400	1.37069		MH02g0149200	0.300306
H3K4me3_peak_8696	3.40149		H3K4me3_peak_3387	3.90049			MH02g0071500	6.88369		MH02g0149300	0
H3K4me3_peak_8699	9.9939		H3K4me3_peak_3388	11.5238			MH02g0071700	17.1658		MH02g0149500	0
H3K4me3_peak_8701	12.7382		H3K4me3_peak_3389	5.8693			MH02g0072000	3.94435		MH02g0160200	0
H3K4me3_peak_8702	8.49029		H3K4me3_peak_3390	10.0011			MH02g0072100	17.249		MH02g0161100	0
H3K4me3_peak_8703	12.0232		H3K4me3_peak_3393	3.96205			MH02g0072200	34.5977		MH02g0161300	6.40572
H3K4me3_peak_8704	14.1441		H3K4me3_peak_3394	7.49829			MH02g0072300	11.0599		MH02g0161400	7.09028
H3K4me3_peak_8707	9.73775		H3K4me3_peak_3396	4.17164			MH02g0072400	115.187		MH02g0161700	5.39209
H3K4me3_peak_8709	7.01879		H3K4me3_peak_3401	10.338			MH02g0072500	8.80119		MH02g0162000	3.79706
H3K4me3_peak_8710	8.93937		H3K4me3_peak_3403	6.90786			MH02g0075100	18.7843		MH02g0162300	1.84013
H3K4me3_peak_8711	11.1904		H3K4me3_peak_3405	9.23729			MH02g0077000	52.2595		MH02g0162400	0.096467
H3K4me3_peak_8713	10.4047		H3K4me3_peak_3408	2.80122			MH02g0077100	13.4618		MH02g0162500	0
H3K4me3_peak_8714	6.43745		H3K4me3_peak_3410	9.96482			MH02g0077300	75.5797		MH02g0162600	0.095587
H3K4me3_peak_8717	8.56994		H3K4me3_peak_3411	3.22963			MH02g0077500	5.59735		MH02g0163400	0.137744
H3K4me3_peak_8718	4.92218		H3K4me3_peak_3413	8.65738			MH02g0077600	10.3471		MH02g0163500	0
H3K4me3_peak_8719	6.60349		H3K4me3_peak_3416	9.25021			MH02g0077700	25.8672		MH02g0163700	0
H3K4me3_peak_8721	8.23804		H3K4me3_peak_3418	2.50108			MH02g0078000	9.21765		MH02g0164000	14.17
H3K4me3_peak_8722	8.77488		H3K4me3_peak_3419	7.47076			MH02g0078700	7.09695		MH02g0164200	0.347486
H3K4me3_peak_8723	11.7367		H3K4me3_peak_3420	3.8224			MH02g0079000	14.5315		MH02g0166100	3.32308
H3K4me3_peak_8728	7.08114		H3K4me3_peak_3421	8.60389			MH02g0079100	19.6901		MH02g0167700	0
H3K4me3_peak_8730	5.20336		H3K4me3_peak_3422	3.43009			MH02g0079200	44.2228		MH02g0167600	2.89738
H3K4me3_peak_8732	10.5126		H3K4me3_peak_3424	8.09313			MH02g0079400	162.49		MH02g0168000	14.7124
H3K4me3_peak_8733	8.23513		H3K4me3_peak_3427	3.40781			MH02g0079500	11.833		MH02g0168600	11.2947
H3K4me3_peak_8734	8.89375		H3K4me3_peak_3428	3.83425			MH02g0079600	2.44787		MH02g0168500	42.1825
H3K4me3_peak_8736	9.67281		H3K4me3_peak_3429	3.73125			MH02g0079900	26.2494		MH02g0168800	17.2461
H3K4me3_peak_8739	8.9571		H3K4me3_peak_3431	6.35844			MH02g0080000	0		MH02g0168900	1.30252
H3K4me3_peak_8741	10.362		H3K4me3_peak_3433	2.76073			MH02g0080100	3.11664		MH02g0170000	0.0847575
H3K4me3_peak_8742	4.94507		H3K4me3_peak_3434	6.57844			MH02g0080200	120.101		MH02g0170100	129.124
H3K4me3_peak_8755	10.5509		H3K4me3_peak_3435	7.74862			MH02g0081300	185.642		MH02g0170200	0.422547
H3K4me3_peak_8757	8.40381		H3K4me3_peak_3436	11.4189			MH02g0081400	28.8318		MH02g0170800	2.53341
H3K4me3_peak_8758	7.85936		H3K4me3_peak_3440	6.96145			MH02g0081500	65.3038		MH02g0170900	18.7531
H3K4me3_peak_8760	8.99884		H3K4me3_peak_3444	4.21724			MH02g0081800	18.1033		MH02g0171000	3.244
H3K4me3_peak_8763	12.3179		H3K4me3_peak_3446	5.30707			MH02g0082200	0.573556		MH02g0173000	23.7526
H3K4me3_peak_8764	10.0854		H3K4me3_peak_3447	8.80117			MH02g0082300	20.6953		MH02g0173100	17.6253
H3K4me3_peak_8765	6.77807		H3K4me3_peak_3449	3.68081			MH02g0082400	3.39928		MH02g0173700	74.1843
H3K4me3_peak_8766	9.78472		H3K4me3_peak_3461	3.23694			MH02g0082500	3.21411		MH02g0173800	0.932829
H3K4me3_peak_8767	9.99551		H3K4me3_peak_3462	2.31529			MH02g0083700	17.7669		MH02g0174100	0
H3K4me3_peak_8768	10.622		H3K4me3_peak_3463	3.75652			MH02g0083900	4.16102		MH02g0174300	21.4537
H3K4me3_peak_8770	9.34692		H3K4me3_peak_3464	7.42436			MH02g0084000	1.18352		MH02g0175100	3.31901
H3K4me3_peak_8773	6.8942		H3K4me3_peak_3467	6.84311			MH02g0084100	12.851		MH02g0175200	0
H3K4me3_peak_8774	10.4305		H3K4me3_peak_3468	6.74733			MH02g0084200	27.5655		MH02g0175800	0
H3K4me3_peak_8777	13.6639		H3K4me3_peak_3469	8.87068			MH02g0084300	30.3503		MH02g0176000	2.88064
H3K4me3_peak_8782	8.15973		H3K4me3_peak_3470	4.64058			MH02g0084400	16.1296		MH02g0176500	15.8656
H3K4me3_peak_8784	9.44756		H3K4me3_peak_3471	4.38455			MH02g0084500	86.1574		MH02g0176700	8.8375
H3K4me3_peak_8785	11.4925		H3K4me3_peak_3472	4.95223			MH02g0084700	0.0432878		MH02g0176800	0
H3K4me3_peak_8786	7.71778		H3K4me3_peak_3473	5.42382			MH02g0084800	7.61538		MH02g0177100	16.8769
H3K4me3_peak_8795	9.71906		H3K4me3_peak_3474	8.82426			MH02g0084900	44.2894		MH02g0177200	0.0294158
H3K4me3_peak_8796	10.8322		H3K4me3_peak_3475	3.25043			MH02g0085000	0		MH02g0177400	0
H3K4me3_peak_8797	7.40545		H3K4me3_peak_3476	4.46865			MH02g0085100	142.465		MH02g0178100	9.06136
H3K4me3_peak_8798	3.84173		H3K4me3_peak_3480	11.1603			MH02g0085600	42.0122		MH02g0179000	0
H3K4me3_peak_8807	3.4015		H3K4me3_peak_3483	9.80445			MH02g0085700	4.99766		MH02g0179100	0
H3K4me3_peak_8808	6.37906		H3K4me3_peak_3484	6.274			MH02g0085800	0		MH02g0179200	12.459
H3K4me3_peak_8809	8.47795		H3K4me3_peak_3486	5.71113			MH02g0085900	19.1795		MH02g0179300	0
H3K4me3_peak_8810	3.72596		H3K4me3_peak_3487	5.10231			MH02g0086100	18.6142		MH02g0179600	5.64799
H3K4me3_peak_8822	8.78724		H3K4me3_peak_3488	4.14248			MH02g0086200	23.0776		MH02g0179800	0
H3K4me3_peak_8824	13.6172		H3K4me3_peak_3490	5.88499			MH02g0086500	19.5256		MH02g0180000	25.8891
H3K4me3_peak_8825	5.4725		H3K4me3_peak_3493	3.70632			MH02g0086600	90.9538		MH02g0181300	3.98584
H3K4me3_peak_8826	8.46664		H3K4me3_peak_3494	3.74067			MH02g0086700	42.6802		MH02g0181500	120.823
H3K4me3_peak_8827	7.06985		H3K4me3_peak_3496	4.18647			MH02g0086800	29.5997		MH02g0191800	9.55506
H3K4me3_peak_8828	8.28302		H3K4me3_peak_3499	5.70234			MH02g0087300	4.24601		MH02g0191900	3.56946
H3K4me3_peak_8829	10.5015		H3K4me3_peak_3502	2.93461			MH02g0087200	0.786785		MH02g0192000	0
H3K4me3_peak_8830	5.6885		H3K4me3_peak_3503	2.17236			MH02g0087400	20.436		MH02g0192100	5.22935
H3K4me3_peak_8833	7.83212		H3K4me3_peak_3504	3.93507			MH02g0087500	75.4882		MH02g0193300	20.7749
H3K4me3_peak_8834	8.62387		H3K4me3_peak_3505	10.6496			MH02g0087600	141.657		MH02g0193400	3.13146
H3K4me3_peak_8836	9.21051		H3K4me3_peak_3506	5.02393			MH02g0087700	20.0322		MH02g0193600	19.4137
H3K4me3_peak_8839	12.9008		H3K4me3_peak_3509	2.94415			MH02g0087800	40.8475		MH02g0195800	10.2357
H3K4me3_peak_8840	2.89017		H3K4me3_peak_3513	4.16055			MH02g0088200	15.3131		MH02g0196500	0
H3K4me3_peak_8844	10.9451		H3K4me3_peak_3515	6.71801			MH02g0089400	14.8254		MH02g0197300	17.1838
H3K4me3_peak_8846	8.99581		H3K4me3_peak_3525	3.79866			MH02g0089500	49.1136		MH02g0198000	0
H3K4me3_peak_8848	10.1927		H3K4me3_peak_3526	4.20185			MH02g0089600	12.5531		MH02g0198300	4.93031
H3K4me3_peak_8850	6.52795		H3K4me3_peak_3527	3.13992			MH02g0089700	1.51291		MH02g0198800	46.4641
H3K4me3_peak_8851	7.17467		H3K4me3_peak_3528	4.2876			MH02g0089800	12.6335		MH02g0199500	0
H3K4me3_peak_8853	9.34076		H3K4me3_peak_3529	3.78564			MH02g0089900	0.180595		MH02g0200000	0
H3K4me3_peak_8857	12.4766		H3K4me3_peak_3530	5.55708			MH02g0090000	51.1398		MH02g0200900	112.035
H3K4me3_peak_8858	6.67802		H3K4me3_peak_3531	8.28591			MH02g0090100	8.17436		MH02g0201700	0.191816
H3K4me3_peak_8860	5.33793		H3K4me3_peak_3532	3.81781			MH02g0090200	11.6109		MH02g0201800	1.99949
H3K4me3_peak_8862	6.7459		H3K4me3_peak_3536	3.71697			MH02g0090400	26.7515		MH02g0202000	19.5027
H3K4me3_peak_8863	10.4924		H3K4me3_peak_3541	3.24662			MH02g0090500	9.24516		MH02g0203200	0.921361
H3K4me3_peak_8864	8.35311		H3K4me3_peak_3543	4.84341			MH02g0090600	7.22169		MH02g0203800	29.255
H3K4me3_peak_8869	3.49374		H3K4me3_peak_3544	4.35107			MH02g0090800	17.3201		MH02g0203900	0
H3K4me3_peak_8870	3.85172		H3K4me3_peak_3545	4.26135			MH02g0091300	159.421		MH02g0204000	20.7564
H3K4me3_peak_8872	3.9351		H3K4me3_peak_3546	3.30858			MH02g0091900	5.9582		MH02g0204100	5.82242
H3K4me3_peak_8876	6.68069		H3K4me3_peak_3547	2.79317			MH02g0092500	0		MH02g0204200	7.89915
H3K4me3_peak_8878	4.27506		H3K4me3_peak_3548	3.94735			MH02g0092600	2.56105		MH02g0204300	15.3518
H3K4me3_peak_8879	11.25		H3K4me3_peak_3549	4.31036			MH02g0093100	16.0843		MH02g0204500	0.302659
H3K4me3_peak_8881	5.99767		H3K4me3_peak_3550	6.03824			MH02g0093300	19.5337		MH02g0204600	9.95197
H3K4me3_peak_8882	11.206		H3K4me3_peak_3551	4.55268			MH02g0093400	23.3679		MH02g0206700	0
H3K4me3_peak_8884	10.1357		H3K4me3_peak_3552	6.64351			MH02g0093600	0.563341		MH02g0207600	7.27773
H3K4me3_peak_8885	11.5041		H3K4me3_peak_3553	4.14735			MH02g0093900	11.8878		MH02g0207700	27.4261
H3K4me3_peak_8887	9.74292		H3K4me3_peak_3554	3.72306			MH02g0094400	7.86142		MH02g0207800	10.1624
H3K4me3_peak_8889	12.8952		H3K4me3_peak_3555	7.29403			MH02g0094300	13.3175		MH02g0208500	0
H3K4me3_peak_8891	10.7191		H3K4me3_peak_3560	3.12638			MH02g0094500	8.88078		MH02g0208900	0
H3K4me3_peak_8892	10.8322		H3K4me3_peak_3562	5.31297			MH02g0094700	102.241		MH02g0209800	9.13193
H3K4me3_peak_8893	7.06033		H3K4me3_peak_3565	3.10179			MH02g0094800	6.09009		MH02g0210300	0.246126
H3K4me3_peak_8894	10.5368		H3K4me3_peak_3566	3.07932			MH02g0095000	3.36495		MH02g0210800	0.156091
H3K4me3_peak_8895	10.609		H3K4me3_peak_3568	9.51882			MH02g0095100	4.31649		MH02g0212700	1.9407
H3K4me3_peak_8896	4.32694		H3K4me3_peak_3570	5.3112			MH02g0095300	15.9619		MH02g0212800	2.70199
H3K4me3_peak_8897	10.338		H3K4me3_peak_3571	9.59288			MH02g0095700	5.92333		MH02g0213000	0.278882
H3K4me3_peak_8898	7.12823		H3K4me3_peak_3572	3.57659			MH02g0095800	16.3034		MH02g0213400	12.3863
H3K4me3_peak_8912	8.61514		H3K4me3_peak_3575	3.20138			MH02g0095900	27.8791		MH02g0213500	14.3188
H3K4me3_peak_8916	9.96343		H3K4me3_peak_3577	3.90249			MH02g0096400	50.1615		MH02g0214900	0.121164
H3K4me3_peak_8917	12.6425		H3K4me3_peak_3578	2.69134			MH02g0096600	21.5667		MH02g0215200	9.33598
H3K4me3_peak_8918	10.0211		H3K4me3_peak_3580	3.81278			MH02g0096800	9.664		MH02g0215500	0
H3K4me3_peak_8919	3.57659		H3K4me3_peak_3581	3.00534			MH02g0096900	0.485909		MH02g0215600	9.28814
H3K4me3_peak_8920	7.84088		H3K4me3_peak_3582	7.93966			MH02g0097100	16.1824		MH02g0215700	93.4563
H3K4me3_peak_8921	9.16946		H3K4me3_peak_3583	3.3642			MH02g0097200	34.6238		MH02g0216700	0.494497
H3K4me3_peak_8922	6.55853		H3K4me3_peak_3584	3.16441			MH02g0097300	0		MH02g0216800	16.7914
H3K4me3_peak_8925	11.1051		H3K4me3_peak_3585	5.63586			MH02g0097400	43.7018		MH02g0217500	0
H3K4me3_peak_8926	7.86314		H3K4me3_peak_3586	10.0914			MH02g0097500	94.1496		MH02g0217800	4.24159
H3K4me3_peak_8929	3.57376		H3K4me3_peak_3588	9.71517			MH02g0097700	0.094384		MH02g0218200	8.50323
H3K4me3_peak_8934	8.71014		H3K4me3_peak_3589	9.53319			MH02g0097800	18.1251		MH02g0218700	0
H3K4me3_peak_8935	3.60159		H3K4me3_peak_3592	12.4703			MH02g0098700	111.819		MH02g0218800	0
H3K4me3_peak_8937	6.70302		H3K4me3_peak_3596	10.2884			MH02g0099700	0.134144		MH02g0219100	40.8511
H3K4me3_peak_8938	11.4878		H3K4me3_peak_3598	2.97345			MH02g0100000	5.42037		MH02g0219800	0
H3K4me3_peak_8939	10.2046		H3K4me3_peak_3600	3.15062			MH02g0099800	944.669		MH02g0220500	4.57691
H3K4me3_peak_8940	12.624		H3K4me3_peak_3601	8.05399			MH02g0100300	0.101772		MH02g0220800	18.5654
H3K4me3_peak_8941	11.1717		H3K4me3_peak_3603	6.66257			MH02g0100400	5.66033		MH02g0221000	31.8936
H3K4me3_peak_8942	12.0703		H3K4me3_peak_3606	3.0761			MH02g0100600	0.209438		MH02g0221700	5.44711
H3K4me3_peak_8943	9.85176		H3K4me3_peak_3607	11.065			MH02g0100700	0.0181329		MH02g0221800	29.7607
H3K4me3_peak_8944	7.91581		H3K4me3_peak_3608	5.97412			MH02g0100800	10.0644		MH02g0223400	33.2664
H3K4me3_peak_8945	11.2979		H3K4me3_peak_3609	6.90677			MH02g0100900	23.7		MH02g0223500	0.641178
H3K4me3_peak_8947	10.7228		H3K4me3_peak_3613	4.13516			MH02g0101200	5.20955		MH02g0223700	0
H3K4me3_peak_8952	11.4894		H3K4me3_peak_3624	8.6944			MH02g0101500	0		MH02g0223800	25.4451
H3K4me3_peak_8953	4.44994		H3K4me3_peak_3625	3.14315			MH02g0101600	8.80196		MH02g0224000	91.3603
H3K4me3_peak_8954	11.237		H3K4me3_peak_3633	2.57274			MH02g0101700	3.71901		MH02g0224800	32.225
H3K4me3_peak_8956	12.5		H3K4me3_peak_3636	7.59469			MH02g0102100	4.14646		MH02g0225100	0
H3K4me3_peak_8957	11.8422		H3K4me3_peak_3637	9.8445			MH02g0102200	4.48454		MH02g0227400	8.39589
H3K4me3_peak_8959	10.809		H3K4me3_peak_3638	11.5652			MH02g0102300	26.6183		MH02g0227500	7.37083
H3K4me3_peak_8960	5.98255		H3K4me3_peak_3639	12.5151			MH02g0102600	93.4125		MH02g0227600	9.46624
H3K4me3_peak_8961	12.8512		H3K4me3_peak_3641	9.10595			MH02g0102700	17.5302		MH02g0227700	3.27431
H3K4me3_peak_8963	10.5715		H3K4me3_peak_3642	4.23046			MH02g0102800	8.51207		MH02g0227900	2.77838
[truncated: 13,599 more rows]

## Sheet: Figure 2k
Rest gene			BP gene			Degree=1			Degree=2			Degree=3			Degree=4			Degree=5			Degree>5
Gene ID	FPKM		Gene ID	FPKM		Gene ID	FPKM		Gene ID	FPKM		Gene ID	FPKM		Gene ID	FPKM		Gene ID	FPKM		Gene ID	FPKM
MHUN02g0010000	0		MH01g0010400	0.186583		MH01g0010100	47.7935		MH01g0010600	37.6788		MH01g0010700	6.83218		MH01g0011800	37.7679		MH01g0018200	62.1286		MH01g0011000	28.4461
MHUN02g0010100	18.3824		MH01g0013300	0.429814		MH01g0010500	1.6229		MH01g0012000	10.1558		MH01g0012100	82.4716		MH01g0014900	1.11766		MH01g0079000	7.27964		MH01g0012200	78.3171
MHUN02g0010200	0.10242		MH01g0013600	1.84086		MH01g0012700	12.8445		MH01g0014400	17.934		MH01g0012300	6.38288		MH01g0015700	13.0179		MH01g0083500	14.4742		MH01g0012600	4352.05
MHUN02g0010300	1.41009		MH01g0013800	10.7276		MH01g0015500	38.7421		MH01g0016000	8.30457		MH01g0012500	2.6453		MH01g0035700	18.606		MH01g0117300	17.252		MH01g0012900	93.0411
MHUN01g0010000	0		MH01g0014300	16.625		MH01g0015900	10.9202		MH01g0016300	0.995836		MH01g0012800	2.55358		MH01g0036100	17.2103		MH01g0118700	11.9516		MH01g0013000	8.11197
MHUN01g0010100	0		MH01g0015600	27.3433		MH01g0016800	4.15499		MH01g0016400	0		MH01g0013200	17.5616		MH01g0036300	19.9479		MH01g0121200	22.5524		MH01g0013100	2.4705
MHUN01g0010200	0		MH01g0015800	3.07599		MH01g0016900	66.907		MH01g0016500	4.98649		MH01g0013900	187.11		MH01g0050200	2.00157		MH01g0144100	346.376		MH01g0013400	14.3153
MHUN01g0010300	0		MH01g0016700	0.852776		MH01g0017000	21.2651		MH01g0017500	4.17855		MH01g0015100	0.468141		MH01g0050600	233.082		MH01g0162300	51.193		MH01g0013500	41.3709
MHUN02g0010400	0		MH01g0018300	11.9961		MH01g0018900	14.6678		MH01g0017700	19.1014		MH01g0015200	61.2018		MH01g0057500	9.59973		MH01g0165900	0.361754		MH01g0016100	109.555
MHUN02g0010500	0		MH01g0018500	28.2201		MH01g0019000	9.07555		MH01g0017800	0		MH01g0015400	29.6302		MH01g0078600	5.39095		MH01g0166000	0.351859		MH01g0017900	14.5532
MHUN01g0010400	0		MH01g0018600	28.5416		MH01g0036200	3.05042		MH01g0018000	0.429078		MH01g0016200	28.1037		MH01g0078700	3.96849		MH01g0166100	0		MH01g0046600	191.907
MHUN02g0010600	0		MH01g0018700	8.83596		MH01g0037400	6.40331		MH01g0018100	0.296308		MH01g0017100	7.41969		MH01g0079900	9.52177		MH01g0289900	35.0601		MH01g0046700	171.786
MHUN01g0010500	0		MH01g0018800	0.749085		MH01g0038000	26.0001		MH01g0019100	34.1778		MH01g0017400	24.4706		MH01g0080000	24.9815		MH01g0364500	15.8471		MH01g0056500	18.8533
MHUN01g0010600	0		MH01g0030000	0		MH01g0038200	24.4072		MH01g0019200	6.00317		MH01g0037700	22.3041		MH01g0083800	115.943		MH01g0371800	18.0575		MH01g0079300	1.183
MHUN02g0010700	0		MH01g0030300	0.53832		MH01g0043300	22.711		MH01g0036000	3.8221		MH01g0037800	47.086		MH01g0084000	18.2495		MH01g0449200	101.417		MH01g0079700	78.663
MHUN02g0010800	0		MH01g0030400	0		MH01g0043400	5.92443		MH01g0036500	5.5697		MH01g0055100	82.6975		MH01g0084300	31.7294		MH01g0483200	23.8163		MH01g0094400	8.09375
MHUN02g0010900	0		MH01g0030700	13.4785		MH01g0044300	0.755598		MH01g0037300	44.1663		MH01g0055200	0		MH01g0090300	38.2017		MH01g0483300	15.3302		MH01g0094600	48.9407
MHUN02g0011000	0		MH01g0031000	10.9308		MH01g0044400	57.0859		MH01g0037500	24.0745		MH01g0055400	36.1161		MH01g0093600	0.876983		MH01g0519500	49.8786		MH01g0125100	63.4505
MHUN02g0011100	0		MH01g0031100	10.8774		MH01g0044500	17.0135		MH01g0037600	6.27214		MH01g0057200	40.5251		MH01g0093700	25.6771		MH01g0527600	29.7386		MH01g0150700	37.2807
MHUN02g0011200	0		MH01g0031800	1.73428		MH01g0045600	14.3747		MH01g0041800	1.82065		MH01g0057300	11.4995		MH01g0097500	86.6979		MH01g0527900	48.0322		MH01g0150800	0
MHUN02g0011300	0		MH01g0031900	4.79465		MH01g0046400	279.712		MH01g0041900	17.8006		MH01g0079200	0.907977		MH01g0118500	0		MH01g0528000	13.7824		MH01g0163700	12.6451
MHUN02g0011400	0		MH01g0032200	0		MH01g0046500	6.69655		MH01g0042000	19.2422		MH01g0080200	11.7247		MH01g0118600	15.1685		MH01g0540600	25.0958		MH01g0163800	0
MHUN01g0010700	0		MH01g0032300	2.77372		MH01g0049000	5.60255		MH01g0044600	53.2065		MH01g0081600	21.1024		MH01g0119200	22.3629		MH01g0566900	0		MH01g0189700	202.982
MHUN01g0010800	0		MH01g0033000	0		MH01g0049400	2.6364		MH01g0045800	13.0032		MH01g0083600	12.3852		MH01g0138800	5.40746		MH01g0567000	239.478		MH01g0258300	181.027
MHUN01g0010900	0		MH01g0033600	15.4355		MH01g0049800	39.5495		MH01g0045900	11.5393		MH01g0083700	21.1158		MH01g0143800	16.9501		MH01g0596200	45.5319		MH01g0292400	129.779
MHUN02g0011500	0		MH01g0033700	21.3957		MH01g0050400	0.711272		MH01g0046000	21.5972		MH01g0084200	15.0317		MH01g0145900	19.7931		MH01g0609800	16.7326		MH01g0422800	324.584
MHUN02g0011600	0		MH01g0033800	0		MH01g0051200	8.21977		MH01g0056900	7.31876		MH01g0085600	4.21515		MH01g0147900	25.2307		MH01g0665500	21.9616		MH01g0448700	152.972
MHUN01g0011000	0		MH01g0034100	5.80913		MH01g0056100	127.398		MH01g0057000	8.35397		MH01g0088800	42.4476		MH01g0149900	6.71101		MH01g0676500	28.3041		MH01g0532700	29.2349
MHUN02g0011700	0		MH01g0034200	2.71972		MH01g0056400	1.2935		MH01g0057100	6.51547		MH01g0089200	14.5056		MH01g0150000	18.4668		MH01g0676600	0		MH01g0533800	66.8901
MHUN02g0011800	0.0720145		MH01g0034300	0.766942		MH01g0058800	14.2679		MH01g0057400	11.3629		MH01g0090000	13.5576		MH01g0150100	57.4356		MH01g0676700	10.0457		MH01g0538000	17.7857
[truncated: 34,534 more rows]

## Sheet: Figure 3a
H3K9me2 binding sites
[truncated: 6,693 more rows]

## Sheet: Figure 3d
HID-related			HID-gap
[truncated: 9,147 more rows]

[truncated: 11 more sheets: Figure 4a, Figure 4d, Figure 4f, Figure 4g, Figure 5f, Figure 5i, Figure 6c, Supplementary Figure 3b, Supplementary Figure 6c, Supplementary Figure 7c, Supplementary Figure 7d]
